# Supplementary material for: Comparison among Amber-ff14SB, Amber-ff19SB, and CHARMM36 Force Fields for Ionic and Electroosmotic Flows in Biological Nanopores
Source: J Chem Theory Comput. 2025 Nov 13;21(22):11772–82. doi: 10.1021/acs.jctc.5c01032 (PMC12659023; doi:10.1021/acs.jctc.5c01032)
Supplement: Supplementary file 1 [file ct5c01032_si_001.zip]

Archive with 26 entries (15 files):
- GARGANO25_CHARMM2AMBER/
- GARGANO25_CHARMM2AMBER/README.pdf
- GARGANO25_CHARMM2AMBER/AMBER/
- GARGANO25_CHARMM2AMBER/AMBER/.README.txt.swp
- GARGANO25_CHARMM2AMBER/AMBER/CONVERTED_SYSTEMS/
- GARGANO25_CHARMM2AMBER/AMBER/CONVERTED_SYSTEMS/ff14SB/
- GARGANO25_CHARMM2AMBER/AMBER/CONVERTED_SYSTEMS/ff19SB/
- GARGANO25_CHARMM2AMBER/AMBER/CHARMM2AMBER_SCRIPT/
- GARGANO25_CHARMM2AMBER/AMBER/CHARMM2AMBER_SCRIPT/charmm2amber.sh
- GARGANO25_CHARMM2AMBER/AMBER/CHARMM2AMBER_SCRIPT/get_noHydrogen.tcl
- GARGANO25_CHARMM2AMBER/AMBER/CHARMM2AMBER_SCRIPT/script.leap
- GARGANO25_CHARMM2AMBER/AMBER/CHARMM2AMBER_SCRIPT/trim_pdb.py
- GARGANO25_CHARMM2AMBER/CHARMM36/
- GARGANO25_CHARMM2AMBER/CHARMM36/MEMBUILD/
- GARGANO25_CHARMM2AMBER/CHARMM36/MEMBUILD/Build.sh
- GARGANO25_CHARMM2AMBER/CHARMM36/MEMBUILD/mem_build.tcl
- GARGANO25_CHARMM2AMBER/CHARMM36/MEMBUILD/mutations_cytk.txt
- GARGANO25_CHARMM2AMBER/CHARMM36/MEMBUILD/.diff_psf_OG_NEW.log.swp
- GARGANO25_CHARMM2AMBER/CHARMM36/MEMBUILD/Input/
- GARGANO25_CHARMM2AMBER/CHARMM36/MEMBUILD/Input/cytk_noidro_chain.pdb
- GARGANO25_CHARMM2AMBER/CHARMM36/MEMBUILD/Out/
- GARGANO25_CHARMM2AMBER/CHARMM36/MEMBUILD/toppar/
- GARGANO25_CHARMM2AMBER/CHARMM36/MEMBUILD/toppar/top_all36_cgenff.rtf
- GARGANO25_CHARMM2AMBER/CHARMM36/MEMBUILD/toppar/top_all36_na.rtf
- GARGANO25_CHARMM2AMBER/CHARMM36/MEMBUILD/toppar/top_all36_prot.rtf
- GARGANO25_CHARMM2AMBER/CHARMM36/MEMBUILD/toppar/toppar_water_ions_cufix.str
