# Supplementary material for: Comparison among Amber-ff14SB, Amber-ff19SB, and CHARMM36 Force Fields for Ionic and Electroosmotic Flows in Biological Nanopores
Source: J Chem Theory Comput. 2025 Nov 13;21(22):11772–82. doi: 10.1021/acs.jctc.5c01032 (PMC12659023; doi:10.1021/acs.jctc.5c01032)
Supplement: Supplementary file 1 [file ct5c01032_si_001.zip › GARGANO25_CHARMM2AMBER/AMBER/CHARMM2AMBER_SCRIPT/charmm2amber.sh]

# This script was developed by Giovanni Di Muccio 
# (Google Scholar: https://scholar.google.it/citations?user=eMKH3nYAAAAJ&hl=it&oi=ao, 
#  email: g.dimuccio@univpm.it)
# It uses AmberTools23 and its plugins: charmmlipid2amber.py, pdb4amber, tleap


#!/bin/bash -i

#Set your directories here
ccpath="#PATH/CHARMM2AMBER"
amberpath="#PATH/AmberTools23"
##############
## Input 
pdb=$1
sleap=$2

name=$(basename $pdb .pdb)

# 0. Clean up CHARMM2AMBER directory and launch the AmberTool environment
touch temp.pdb leap.log leap.out leap.err pdb4amber.log
rm temp.pdb leap.log leap.out leap.err pdb4amber.log

echo "Load AmberTool"
#ambertool
conda activate AmberTools23

echo "Convert CHARMM System: $pdb to AMBER"


# 1. External script to produce a hydrogen-free PDB for further conversion
echo "Remove hydrogens"
vmd -dispdev text -e $ccpath/get_noHydrogen.tcl -args $pdb > /dev/null


# 2. The following renaming section was only partially required for this case.
# ACE and CT3 terminal renaming, as well as calcium renaming, were not necessary.
echo "Rename stuffs.."
sed -i 's/HSD/HID/g' temp.pdb
sed -i 's/HSE/HIE/g' temp.pdb
sed -i 's/OT1/O  /g' temp.pdb
sed -i 's/OT2/OXT/g' temp.pdb

sed -i 's/HB1/2HB/g' temp.pdb

# ACE terminal
awk '{if($3=="CAY") {sub($4,"ACE"); print $0;} else {print $0;}}' temp.pdb > aaa && mv aaa temp.pdb
sed -i 's/CAY/CH3/g' temp.pdb
awk '{if($3=="CY") {sub($4,"ACE"); print $0;} else {print $0;}}' temp.pdb > aaa && mv aaa temp.pdb
sed -i 's/CY /C  /g' temp.pdb
awk '{if($3=="OY") {sub($4,"ACE"); print $0;} else {print $0;}}' temp.pdb > aaa && mv aaa temp.pdb
sed -i 's/OY /O  /g' temp.pdb

# CT3 terminal
awk '{if($3=="CAT") {sub($4,"NME"); print $0;} else {print $0;}}' temp.pdb > aaa && mv aaa temp.pdb
sed -i 's/CAT/CH3/g' temp.pdb
awk '{if($3=="NT") {sub($4,"NME"); print $0;} else {print $0;}}' temp.pdb > aaa && mv aaa temp.pdb
sed -i 's/NT /N  /g' temp.pdb

# Isoleucine
awk '{if($4=="ILE" && $3=="CD") {sub("CD  ILE","CD1 ILE"); print $0;} else {print $0;}}' temp.pdb > aaa && mv aaa temp.pdb
awk '{if($4=="ILE" && $3=="HD1") {sub(" HD1 ILE","HD11 ILE"); print $0;} else {print $0;}}' temp.pdb > aaa && mv aaa temp.pdb
awk '{if($4=="ILE" && $3=="HD2") {sub(" HD2 ILE","HD12 ILE"); print $0;} else {print $0;}}' temp.pdb > aaa && mv aaa temp.pdb
awk '{if($4=="ILE" && $3=="HD3") {sub(" HD3 ILE","HD13 ILE"); print $0;} else {print $0;}}' temp.pdb > aaa && mv aaa temp.pdb

# Calcium
sed -i 's/CAL/CA /g' temp.pdb


# 3. The following section was used to convert and clean up lipids 
echo "Prepare lipids"
charmmlipid2amber.py -c $amberpath/dat/charmmlipid2amber/charmmlipid2amber.csv \
		     -i temp.pdb \
		     -o temp2.pdb  && mv temp2.pdb temp.pdb

echo "Prepare lipids"
pdb4amber -i temp.pdb \
	  -o temp2.pdb 2> pdb4amber.log && mv temp2.pdb temp.pdb


# 4. The following command was used to run an external script and apply Amber-specific parameters 
echo "Run tLeap"
tleap -f $sleap

# 5. Clean up CHARMM2AMBER directory 
rm temp* leap* pdb4amber.log *.rst7; #script.leap

# 6. The following external script fixes misaligned PDB files larger than 100K atoms 
exec python trim_pdb.py

echo "..Done!"

exit
