# Supplementary material for: Comparison among Amber-ff14SB, Amber-ff19SB, and CHARMM36 Force Fields for Ionic and Electroosmotic Flows in Biological Nanopores
Source: J Chem Theory Comput. 2025 Nov 13;21(22):11772–82. doi: 10.1021/acs.jctc.5c01032 (PMC12659023; doi:10.1021/acs.jctc.5c01032)
Supplement: Supplementary file 1 [file ct5c01032_si_001.zip › GARGANO25_CHARMM2AMBER/AMBER/CHARMM2AMBER_SCRIPT/get_noHydrogen.tcl]

# This script was developed by Giovanni Di Muccio 
# (email: g.dimuccio@univpm.it, Google Scholar: https://scholar.google.it/citations?user=eMKH3nYAAAAJ&hl=it&oi=ao)
# This script uses VMD and is part of charmm2amber.sh and is is used to remove hydrogens from the PDB


##############
mol new [lindex $argv 0]
set sel [atomselect top "(protein and not hydrogen) or not protein"]
$sel writepdb temp.pdb
mol delete all
$sel delete

exit
