# Supplementary material for: Comparison among Amber-ff14SB, Amber-ff19SB, and CHARMM36 Force Fields for Ionic and Electroosmotic Flows in Biological Nanopores
Source: J Chem Theory Comput. 2025 Nov 13;21(22):11772–82. doi: 10.1021/acs.jctc.5c01032 (PMC12659023; doi:10.1021/acs.jctc.5c01032)
Supplement: Supplementary file 1 [file ct5c01032_si_001.zip › GARGANO25_CHARMM2AMBER/AMBER/CHARMM2AMBER_SCRIPT/script.leap]

# This script was developed by Giovanni Di Muccio 
# (email: g.dimuccio@univpm.it, Google Scholar: https://scholar.google.it/citations?user=eMKH3nYAAAAJ&hl=it&oi=ao)
# This script is part of charmm2amber.sh and is used to select and insert Amber input parameters


#Comment/Uncomment each block to your preference

### BLOCK 1: Amber-ff14SB + TIP3P (NO CUFIX) ###
#source leaprc.protein.ff14SB
#source leaprc.lipid21
#source leaprc.water.tip3p

### BLOCK 2: Amber-ff14SB + TIP3P (CUFIX) ###
#source leaprc.protein.ff14SB
#source leaprc.lipid21
#source leaprc.water.tip3p
#cufix = loadamberparams frcmod.ff99cufix

### BLOCK 3: Amber-ff19SB + OPC (NO CUFIX) ###
#source leaprc.protein.ff19SB
#source leaprc.lipid21
#source leaprc.water.opc
#set default FlexibleWater on  


### This section must be run for each block ###
PROT = loadpdb temp.pdb
charge 		PROT
savepdb 	PROT xx113_LEaP.pdb
saveamberparm 	PROT xx113_LEaP.prmtop xx113_LEaP.rst7
quit
