# Supplementary material for: Comparison among Amber-ff14SB, Amber-ff19SB, and CHARMM36 Force Fields for Ionic and Electroosmotic Flows in Biological Nanopores
Source: J Chem Theory Comput. 2025 Nov 13;21(22):11772–82. doi: 10.1021/acs.jctc.5c01032 (PMC12659023; doi:10.1021/acs.jctc.5c01032)
Supplement: Supplementary file 1 [file ct5c01032_si_001.zip › GARGANO25_CHARMM2AMBER/AMBER/CHARMM2AMBER_SCRIPT/trim_pdb.py]

# This Python script, developed by Simone Gargano (email: simone.gargano@alumni.uniroma2.eu),
# is part of charmm2amber.sh and trims PDB files while correcting misalignment issues


# Input and output file name
input_file = "xx113_LEaP.pdb"
output_file = "xx113_LEaP_trimmed.pdb"

# Control variable to start trimming after the first matching line
start_trimming = False
start_trimming2 = False

with open(input_file, 'r') as file_in, open(output_file, 'w') as file_out:
    for line in file_in:
        # Check if we are on the starting line for trimming
        if line.startswith("ATOM  100000"):
            start_trimming = True  # Activate trimming from this line onward

        # Apply modifications only if trimming is active and the line starts with "ATOM"
        if start_trimming and line.startswith("ATOM"):
            # Remove an extra space after "ATOM"
            line = "ATOM " + line[6:]
            # Replace "EPW " with " EPW" in the line
            line = line.replace("O   WAT", " O   WAT")
            line = line.replace("H1", " H1")
            line = line.replace("H2", " H2")
            line = line.replace("EPW", " EPW")
        
        # Apply modifications only if the residue is 100000 and the line starts with "ATOM"
        if "WAT  100000" in line:
           start_trimming2 = True         
        
        if start_trimming2 and line.startswith("ATOM"):
            line = line.replace("WAT  ", "WAT ")
        

        # Write the line (modified or not) to the output file
        file_out.write(line)
