# Supplementary material for: Comparison among Amber-ff14SB, Amber-ff19SB, and CHARMM36 Force Fields for Ionic and Electroosmotic Flows in Biological Nanopores
Source: J Chem Theory Comput. 2025 Nov 13;21(22):11772–82. doi: 10.1021/acs.jctc.5c01032 (PMC12659023; doi:10.1021/acs.jctc.5c01032)
Supplement: Supplementary file 1 [file ct5c01032_si_001.zip › GARGANO25_CHARMM2AMBER/CHARMM36/MEMBUILD/Build.sh]

# This script was developed by Giovanni Di Muccio 
# (email: g.dimuccio@univpm.it, Google Scholar: https://scholar.google.it/citations?user=eMKH3nYAAAAJ&hl=it&oi=ao)
# This script is used to select input parameters for mem_build.tcl


###################################
##	INPUT & OPTIONS
pdb=Input/cytk_noidro_chain.pdb		# Input Structure
name=cytk_2e4d_CT;			# Output name

###################################
##	BUILD STEPS (yes/no)
align="no"			# Align to principal axis
mutation="no";			# Mutations
mem="yes"			# Build membrane
wat="yes"			# Build water box
ion="yes"			# Ionize the system

###################################
##	BOX DIMENSIONS AND ETC
#mf="mutations_${name}.txt"	# Mutations list file
mf="mutations_cytk.txt"         # mutations
rad=12;				# Inner radius [Angstrom]
lx=150;				# Box size Lx [Angstrom]
ly=150;				# Box size Ly [Angstrom]
lz=180;				# Box size Lz [Angstrom]
Mol=1.;				# salt concentration [mol/L]
cat=POT;			# cation type: SOD, POT etc.. 

####################
## BUILD BOX
vmd -dispdev text -eofexit -e mem_build.tcl -args $pdb $Mol $cat $name $lx $ly $lz $mutation $mf $mem $wat $ion $align $rad #| tee build_${name}.log

	
