# Supplementary material for: Comparison among Amber-ff14SB, Amber-ff19SB, and CHARMM36 Force Fields for Ionic and Electroosmotic Flows in Biological Nanopores
Source: J Chem Theory Comput. 2025 Nov 13;21(22):11772–82. doi: 10.1021/acs.jctc.5c01032 (PMC12659023; doi:10.1021/acs.jctc.5c01032)
Supplement: Supplementary file 1 [file ct5c01032_si_001.zip › GARGANO25_CHARMM2AMBER/CHARMM36/MEMBUILD/mem_build.tcl]

# This script was developed by Giovanni Di Muccio 
# (email: g.dimuccio@univpm.it, Google Scholar: https://scholar.google.it/citations?user=eMKH3nYAAAAJ&hl=it&oi=ao)
# It follows a protocol similar to that used in the Membrane Proteins Tutorial by Aksimentiev et al. 
# (available at: https://bionano.physics.illinois.edu/tutorials/membrane-proteins-tutorial)

# It requires VMD with the following plugins: autopsf, mutate, Orient, membrane, solvate, autoionize
# For this particular case, the Orient and mutate plugins for protein alignment and mutation addition, respectively, were not required


file mkdir Temp
package require autopsf

######################################
## 	INPUT	
######################################
set pdb      [lindex $argv 0]
set Mol      [lindex $argv 1]
set cat      [lindex $argv 2]
set name     [lindex $argv 3]
set lx       [lindex $argv 4]
set ly       [lindex $argv 5]
set lz       [lindex $argv 6]
set ms       [lindex $argv 7]
set mf       [lindex $argv 8]
set mem      [lindex $argv 9]
set wat      [lindex $argv 10]
set ion      [lindex $argv 11]
set align    [lindex $argv 12]
set rad	     [lindex $argv 13]
set out      "Out/${name}_${Mol}M${cat}Cl"

######################################
## 	GENERATE TOPOLOGY
######################################
if {1} {
######################################
set topo {}
lappend topo "toppar/top_all36_prot.rtf"
lappend topo "toppar/top_all36_na.rtf"
lappend topo "toppar/top_all36_cgenff.rtf"
lappend topo "toppar/top_all36_cgenff.rtf"
lappend topo "toppar/toppar_water_ions_cufix.str"

mol new $pdb
puts "Make Psf, Autopsf"
#autopsf -mol top -protein -top $topo -regen; puts "Ok"
autopsf -mol top -all -top $topo -regen; puts "Ok"
puts "Copy Files to Temp"
file copy -force [glob *_autopsf.psf] "Temp/${name}.psf"
file copy -force [glob *_autopsf.pdb] "Temp/${name}.pdb"
puts "Delete copied files"
file delete {*}[glob *_autopsf*]; puts "Ok"
mol delete all
}

######################################
## 	MUTATIONS
######################################
if {$ms=="yes"} {
#############################
# Load the system and 
# extract each chain/segname
mol new Temp/${name}.psf
mol addfile Temp/${name}.pdb waitfor all
set protein [atomselect top "protein"]
set chains [lsort -unique [$protein get segname]]
#or get chain
#set chains [lsort -unique [$protein get chain]]

foreach ch $chains {
        resetpsf
        puts "catena_$ch"
        set sel [atomselect top "protein and segname $ch"] 

        $sel set chain $ch
        $sel set segid $ch
        $sel writepdb Temp/catena_${ch}.pdb
        $sel writepsf Temp/catena_${ch}.psf
}
#############################
# Read Mutations List
set k 0
set MList {}
set a [open $mf r]
while {[gets $a line]>=0} {
  set old [lindex [split $line] 0]
  set rid [lindex [split $line] 1]
  set new [lindex [split $line] 2]
  lappend MList "$old $rid $new"
  incr k
}
puts "MUTATE: $MList"
######################################
# Apply mutations, one chain at time
set sel [atomselect top "name CA"]
foreach mutation $MList {
        set old [lindex $mutation 0]
        set rid [lindex $mutation 1]
        set new [lindex $mutation 2]

        puts "Mutate $old $rid $new"

        foreach ch [$sel get segid] {
            resetpsf
            puts "chain $ch: mutate $old $rid $new"
            segment $ch {
              pdb Temp/catena_${ch}.pdb
              mutate $rid $new
            }
            coordpdb Temp/catena_${ch}.pdb $ch
            guesscoord
            #regenerate angles dihedrals
            regenerate resids
            writepsf Temp/catena_${ch}.psf
            writepdb Temp/catena_${ch}.pdb
        }; list
};
############################
# Merge mutated chains 
resetpsf
mol delete all
puts "MERGE ALL CHAINS"

set psffiles [lsort -dictionary [glob -directory "Temp" -- "catena_*.psf"]]
puts $psffiles
foreach psf $psffiles {
 readpsf $psf
}

set pdbfiles [lsort -dictionary [glob -directory "Temp" -- "catena_*.pdb"]]
puts $pdbfiles
foreach pdb $pdbfiles {
 coordpdb $pdb
}

writepsf Temp/${name}.psf
writepdb Temp/${name}.pdb
#######################################
puts "..MUTATIONS DONE!"
#######################################
}
#######################################
## 	CENTER THE CHANNEL and
## 	ALIGN TO PRINCIPAL AXES
#######################################
if {$align=="yes"} {
package require Orient
namespace import Orient::orient
######################################
mol new Temp/${name}.pdb
set sel [atomselect top protein]
set I [draw principalaxes $sel]           
set A [orient $sel [lindex $I 2] {0 0 1}] 
$sel move $A
set I [draw principalaxes $sel]           
set A [orient $sel [lindex $I 1] {0 1 0}] 
$sel move $A
set I [draw principalaxes $sel]           
#############################
# Center the channel:
#   CHECK! Info from OPM-PPM or others to choose 
#   the relevant residues
set center_resid [atomselect top "resid 4 103"]; 
$sel moveby [vecinvert [measure center $center_resid]]
$sel writepdb Temp/${name}.pdb
mol delete all
}
#######################################
## BUILD MEMBRANE
#######################################
if {$mem=="yes"} {
#######################################
package require membrane
puts "BUILD MEMBRANE"
#######################################
## Generate the Membrane
membrane -l POPC -x $lx -y $ly -o Temp/popc -top c36

#################################
# Center the membrane in (0,0,0)
mol new 	Temp/popc.psf
mol addfile 	Temp/popc.pdb waitfor all
set popc [atomselect top all]
$popc moveby [vecinvert [measure center $popc]]
$popc writepsf Temp/popc.psf
$popc writepdb Temp/popc.pdb
mol delete all

#######################################
# Merge with protein, raw (overlapped)
resetpsf
readpsf   Temp/popc.psf
coordpdb  Temp/popc.pdb
readpsf   Temp/${name}.psf
coordpdb  Temp/${name}.pdb
writepsf  Temp/raw.psf
writepdb  Temp/raw.pdb

#######################################
## Remove overlapping lipids
resetpsf
set raw [mol load psf Temp/raw.psf pdb Temp/raw.pdb]
set check      "(lipid or water) and same residue as 
                (
		(within 0.6 of protein) or 
                (name P and x^2+y^2<$rad^2) or 
                (name OH2 and x^2+y^2<$rad^2) 
		)"
set w [atomselect top $check]
set violators [lsort -unique [$w get {segname resid}]]

resetpsf
readpsf  Temp/raw.psf
coordpdb Temp/raw.pdb
foreach res $violators {
     delatom [lindex $res 0] [lindex $res 1]
}

writepsf Temp/${name}.psf
writepdb Temp/${name}.pdb
mol delete all
#######################################
puts "..MEMBRANE DONE!"
#######################################
}
#######################################
## SOLVATE THE SYSTEM
#######################################
if {$wat=="yes"} {
#######################################
package require solvate
puts "SOLVATE"
#######################################
set max [list [expr  $lx/2] [expr  $ly/2] [expr  $lz/2]]
set min [list [expr -$lx/2] [expr -$ly/2] [expr -$lz/2]]
set box [list $min $max]
solvate Temp/${name}.psf Temp/${name}.pdb -o Temp/solvate -b 2.4 -minmax $box
mol delete all

#######################################
## Remove water through the membrane
resetpsf
set raw [mol load psf Temp/solvate.psf pdb Temp/solvate.pdb]
set check      "(water and same residue as 
                (name OH2 and x^2+y^2>$rad^2 and abs(z)<20)
		)"

set w [atomselect top $check]
set violators [lsort -unique [$w get {segname resid}]]

resetpsf
readpsf  Temp/solvate.psf
coordpdb Temp/solvate.pdb

foreach res $violators {
     delatom [lindex $res 0] [lindex $res 1]
}

writepsf Temp/${name}.psf
writepdb Temp/${name}.pdb
mol delete all

}
########################################################
##
#  Neutralize and set salt concentration
##
if {$ion=="yes"} {
resetpsf
package require autoionize
autoionize -o Temp/${name} -psf Temp/${name}.psf -pdb Temp/${name}.pdb -sc $Mol -cation $cat
}

file copy -force Temp/${name}.psf $out.psf 
file copy -force Temp/${name}.pdb $out.pdb
file delete -force -- Temp

exit
