# Supplementary material for: Comparison among Amber-ff14SB, Amber-ff19SB, and CHARMM36 Force Fields for Ionic and Electroosmotic Flows in Biological Nanopores
Source: J Chem Theory Comput. 2025 Nov 13;21(22):11772–82. doi: 10.1021/acs.jctc.5c01032 (PMC12659023; doi:10.1021/acs.jctc.5c01032)
Supplement: Supplementary file 1 [file ct5c01032_si_001.zip › GARGANO25_CHARMM2AMBER/CHARMM36/MEMBUILD/Input/cytk_noidro_chain.pdb]

CRYST1    0.000    0.000    0.000  90.00  90.00  90.00 P 1           1
ATOM      1  N   SER A   4       0.545 -16.115  68.080  0.00  0.00            
ATOM      2  CA  SER A   4       0.545 -14.725  67.660  0.00  0.00            
ATOM      3  C   SER A   4       1.995 -14.295  67.270  0.00  0.00            
ATOM      4  O   SER A   4       2.995 -14.965  67.591  0.00  0.00            
ATOM      5  CB  SER A   4      -0.205 -13.905  68.730  0.00  0.00            
ATOM      6  OG  SER A   4      -1.285 -14.685  69.200  0.00  0.00            
ATOM      7  N   GLN A   5       2.106 -13.235  66.420  0.00  0.00            
ATOM      8  CA  GLN A   5       3.376 -12.676  66.010  0.00  0.00            
ATOM      9  C   GLN A   5       4.106 -11.935  67.160  0.00  0.00            
ATOM     10  O   GLN A   5       3.456 -11.505  68.120  0.00  0.00            
ATOM     11  CB  GLN A   5       3.006 -11.766  64.840  0.00  0.00            
ATOM     12  CG  GLN A   5       2.866 -12.336  63.400  0.00  0.00            
ATOM     13  CD  GLN A   5       3.996 -13.206  62.811  0.00  0.00            
ATOM     14  OE1 GLN A   5       5.066 -13.346  63.351  0.00  0.00            
ATOM     15  NE2 GLN A   5       3.806 -13.836  61.641  0.00  0.00            
ATOM     16  N   VAL A   6       5.406 -11.816  66.891  0.00  0.00            
ATOM     17  CA  VAL A   6       6.546 -11.256  67.671  0.00  0.00            
ATOM     18  C   VAL A   6       6.835 -11.945  69.021  0.00  0.00            
ATOM     19  O   VAL A   6       7.995 -12.065  69.211  0.00  0.00            
ATOM     20  CB  VAL A   6       6.776  -9.726  67.681  0.00  0.00            
ATOM     21  CG1 VAL A   6       8.216  -9.366  67.561  0.00  0.00            
ATOM     22  CG2 VAL A   6       6.046  -9.046  66.560  0.00  0.00            
ATOM     23  N   VAL A   7       5.915 -12.645  69.721  0.00  0.00            
ATOM     24  CA  VAL A   7       6.225 -13.685  70.731  0.00  0.00            
ATOM     25  C   VAL A   7       6.895 -14.975  70.271  0.00  0.00            
ATOM     26  O   VAL A   7       7.035 -15.895  71.081  0.00  0.00            
ATOM     27  CB  VAL A   7       4.985 -13.895  71.601  0.00  0.00            
ATOM     28  CG1 VAL A   7       3.955 -14.585  70.781  0.00  0.00            
ATOM     29  CG2 VAL A   7       5.174 -14.545  72.961  0.00  0.00            
ATOM     30  N   THR A   8       7.385 -15.065  69.071  0.00  0.00            
ATOM     31  CA  THR A   8       8.345 -16.076  68.552  0.00  0.00            
ATOM     32  C   THR A   8       9.845 -15.706  68.742  0.00  0.00            
ATOM     33  O   THR A   8      10.715 -16.536  68.412  0.00  0.00            
ATOM     34  CB  THR A   8       7.995 -16.406  67.132  0.00  0.00            
ATOM     35  CG2 THR A   8       6.855 -17.456  67.132  0.00  0.00            
ATOM     36  OG1 THR A   8       7.435 -15.306  66.511  0.00  0.00            
ATOM     37  N   ASP A   9      10.165 -14.526  69.192  0.00  0.00            
ATOM     38  CA  ASP A   9      11.525 -13.996  69.002  0.00  0.00            
ATOM     39  C   ASP A   9      12.025 -13.066  70.102  0.00  0.00            
ATOM     40  O   ASP A   9      11.215 -12.425  70.752  0.00  0.00            
ATOM     41  CB  ASP A   9      11.635 -13.316  67.622  0.00  0.00            
ATOM     42  CG  ASP A   9      13.046 -12.926  67.202  0.00  0.00            
ATOM     43  OD1 ASP A   9      13.975 -13.716  67.522  0.00  0.00            
ATOM     44  OD2 ASP A   9      13.266 -11.836  66.722  0.00  0.00            
ATOM     45  N   ILE A  10      13.335 -12.866  70.272  0.00  0.00            
ATOM     46  CA  ILE A  10      13.945 -12.276  71.492  0.00  0.00            
ATOM     47  C   ILE A  10      13.785 -10.746  71.602  0.00  0.00            
ATOM     48  O   ILE A  10      13.455 -10.016  70.652  0.00  0.00            
ATOM     49  CB  ILE A  10      15.445 -12.796  71.592  0.00  0.00            
ATOM     50  CG1 ILE A  10      16.355 -12.146  70.502  0.00  0.00            
ATOM     51  CG2 ILE A  10      15.625 -14.326  71.613  0.00  0.00            
ATOM     52  CD1 ILE A  10      17.855 -11.886  70.853  0.00  0.00            
ATOM     53  N   GLY A  11      14.165 -10.185  72.752  0.00  0.00            
ATOM     54  CA  GLY A  11      14.345  -8.725  72.982  0.00  0.00            
ATOM     55  C   GLY A  11      13.135  -8.015  73.611  0.00  0.00            
ATOM     56  O   GLY A  11      13.235  -6.805  73.641  0.00  0.00            
ATOM     57  N   GLN A  12      12.015  -8.635  73.831  0.00  0.00            
ATOM     58  CA  GLN A  12      10.765  -7.975  74.141  0.00  0.00            
ATOM     59  C   GLN A  12      10.765  -7.165  75.471  0.00  0.00            
ATOM     60  O   GLN A  12      10.864  -7.715  76.601  0.00  0.00            
ATOM     61  CB  GLN A  12       9.635  -9.055  74.181  0.00  0.00            
ATOM     62  CG  GLN A  12       8.285  -8.405  73.821  0.00  0.00            
ATOM     63  CD  GLN A  12       8.385  -8.025  72.351  0.00  0.00            
ATOM     64  OE1 GLN A  12       8.965  -7.045  71.990  0.00  0.00            
ATOM     65  NE2 GLN A  12       7.975  -8.915  71.471  0.00  0.00            
ATOM     66  N   ASN A  13      10.635  -5.825  75.251  0.00  0.00            
ATOM     67  CA  ASN A  13      10.815  -4.845  76.330  0.00  0.00            
ATOM     68  C   ASN A  13      12.245  -4.965  77.031  0.00  0.00            
ATOM     69  O   ASN A  13      12.484  -4.294  78.011  0.00  0.00            
ATOM     70  CB  ASN A  13       9.704  -4.894  77.350  0.00  0.00            
ATOM     71  CG  ASN A  13       8.325  -4.544  76.850  0.00  0.00            
ATOM     72  OD1 ASN A  13       8.115  -3.384  76.540  0.00  0.00            
ATOM     73  ND2 ASN A  13       7.385  -5.444  76.960  0.00  0.00            
ATOM     74  N   ALA A  14      13.175  -5.805  76.601  0.00  0.00            
ATOM     75  CA  ALA A  14      14.484  -5.995  77.261  0.00  0.00            
ATOM     76  C   ALA A  14      15.395  -4.795  77.021  0.00  0.00            
ATOM     77  O   ALA A  14      15.555  -4.325  75.901  0.00  0.00            
ATOM     78  CB  ALA A  14      15.154  -7.365  76.982  0.00  0.00            
ATOM     79  N   LYS A  15      16.064  -4.325  78.051  0.00  0.00            
ATOM     80  CA  LYS A  15      16.935  -3.175  77.831  0.00  0.00            
ATOM     81  C   LYS A  15      18.305  -3.625  77.362  0.00  0.00            
ATOM     82  O   LYS A  15      18.964  -4.455  77.982  0.00  0.00            
ATOM     83  CB  LYS A  15      17.044  -2.175  79.001  0.00  0.00            
ATOM     84  CG  LYS A  15      17.535  -0.775  78.461  0.00  0.00            
ATOM     85  CD  LYS A  15      16.545   0.075  77.621  0.00  0.00            
ATOM     86  CE  LYS A  15      16.815   1.575  77.730  0.00  0.00            
ATOM     87  NZ  LYS A  15      17.995   2.115  76.971  0.00  0.00            
ATOM     88  N   THR A  16      18.765  -3.165  76.202  0.00  0.00            
ATOM     89  CA  THR A  16      20.085  -3.435  75.552  0.00  0.00            
ATOM     90  C   THR A  16      21.015  -2.245  75.752  0.00  0.00            
ATOM     91  O   THR A  16      20.725  -1.235  76.462  0.00  0.00            
ATOM     92  CB  THR A  16      19.705  -3.586  74.062  0.00  0.00            
ATOM     93  CG2 THR A  16      18.785  -4.796  73.912  0.00  0.00            
ATOM     94  OG1 THR A  16      19.015  -2.476  73.641  0.00  0.00            
ATOM     95  N   HIS A  17      22.165  -2.486  75.172  0.00  0.00            
ATOM     96  CA  HIS A  17      23.415  -1.746  75.382  0.00  0.00            
ATOM     97  C   HIS A  17      23.975  -1.456  73.972  0.00  0.00            
ATOM     98  O   HIS A  17      23.975  -2.366  73.142  0.00  0.00            
ATOM     99  CB  HIS A  17      24.425  -2.456  76.312  0.00  0.00            
ATOM    100  CG  HIS A  17      25.015  -1.635  77.452  0.00  0.00            
ATOM    101  CD2 HIS A  17      25.475  -0.316  77.367  0.00  0.00            
ATOM    102  ND1 HIS A  17      25.388  -2.145  78.667  0.00  0.00            
ATOM    103  CE1 HIS A  17      25.916  -1.117  79.376  0.00  0.00            
ATOM    104  NE2 HIS A  17      25.981  -0.012  78.640  0.00  0.00            
ATOM    105  N   THR A  18      24.435  -0.256  73.692  0.00  0.00            
ATOM    106  CA  THR A  18      24.856   0.154  72.302  0.00  0.00            
ATOM    107  C   THR A  18      26.036   1.124  72.312  0.00  0.00            
ATOM    108  O   THR A  18      25.896   2.274  72.752  0.00  0.00            
ATOM    109  CB  THR A  18      23.686   0.714  71.462  0.00  0.00            
ATOM    110  CG2 THR A  18      24.096   1.303  70.092  0.00  0.00            
ATOM    111  OG1 THR A  18      22.676  -0.246  71.322  0.00  0.00            
ATOM    112  N   SER A  19      27.006   0.833  71.412  0.00  0.00            
ATOM    113  CA  SER A  19      28.206   1.613  71.102  0.00  0.00            
ATOM    114  C   SER A  19      28.136   2.203  69.692  0.00  0.00            
ATOM    115  O   SER A  19      27.566   1.673  68.712  0.00  0.00            
ATOM    116  CB  SER A  19      29.506   0.833  71.253  0.00  0.00            
ATOM    117  OG  SER A  19      29.266  -0.547  70.883  0.00  0.00            
ATOM    118  N   TYR A  20      28.886   3.283  69.582  0.00  0.00            
ATOM    119  CA  TYR A  20      29.437   3.863  68.372  0.00  0.00            
ATOM    120  C   TYR A  20      30.957   4.173  68.572  0.00  0.00            
ATOM    121  O   TYR A  20      31.296   4.533  69.742  0.00  0.00            
ATOM    122  CB  TYR A  20      28.607   5.103  68.042  0.00  0.00            
ATOM    123  CG  TYR A  20      27.077   5.073  67.902  0.00  0.00            
ATOM    124  CD1 TYR A  20      26.277   5.563  68.961  0.00  0.00            
ATOM    125  CD2 TYR A  20      26.427   4.683  66.652  0.00  0.00            
ATOM    126  CE1 TYR A  20      24.877   5.543  68.901  0.00  0.00            
ATOM    127  CE2 TYR A  20      24.987   4.693  66.601  0.00  0.00            
ATOM    128  CZ  TYR A  20      24.197   5.103  67.721  0.00  0.00            
ATOM    129  OH  TYR A  20      22.817   5.043  67.691  0.00  0.00            
ATOM    130  N   ASN A  21      31.687   4.003  67.503  0.00  0.00            
ATOM    131  CA  ASN A  21      33.027   4.412  67.283  0.00  0.00            
ATOM    132  C   ASN A  21      33.207   4.752  65.733  0.00  0.00            
ATOM    133  O   ASN A  21      32.607   4.082  64.893  0.00  0.00            
ATOM    134  CB  ASN A  21      33.937   3.302  67.713  0.00  0.00            
ATOM    135  CG  ASN A  21      35.437   3.532  67.633  0.00  0.00            
ATOM    136  OD1 ASN A  21      35.907   4.622  67.513  0.00  0.00            
ATOM    137  ND2 ASN A  21      36.257   2.502  67.624  0.00  0.00            
ATOM    138  N   THR A  22      33.897   5.852  65.423  0.00  0.00            
ATOM    139  CA  THR A  22      34.108   6.302  64.073  0.00  0.00            
ATOM    140  C   THR A  22      35.538   6.622  63.733  0.00  0.00            
ATOM    141  O   THR A  22      36.197   7.252  64.583  0.00  0.00            
ATOM    142  CB  THR A  22      33.138   7.422  63.592  0.00  0.00            
ATOM    143  CG2 THR A  22      31.668   7.262  64.082  0.00  0.00            
ATOM    144  OG1 THR A  22      33.588   8.642  64.092  0.00  0.00            
ATOM    145  N   PHE A  23      36.038   6.331  62.553  0.00  0.00            
ATOM    146  CA  PHE A  23      37.438   6.641  62.253  0.00  0.00            
ATOM    147  C   PHE A  23      37.508   7.161  60.823  0.00  0.00            
ATOM    148  O   PHE A  23      36.908   6.611  59.863  0.00  0.00            
ATOM    149  CB  PHE A  23      38.318   5.381  62.323  0.00  0.00            
ATOM    150  CG  PHE A  23      39.588   5.471  63.034  0.00  0.00            
ATOM    151  CD1 PHE A  23      39.647   5.761  64.394  0.00  0.00            
ATOM    152  CD2 PHE A  23      40.788   5.021  62.354  0.00  0.00            
ATOM    153  CE1 PHE A  23      40.897   5.561  65.124  0.00  0.00            
ATOM    154  CE2 PHE A  23      41.958   4.781  63.074  0.00  0.00            
ATOM    155  CZ  PHE A  23      42.017   5.011  64.444  0.00  0.00            
ATOM    156  N   ASN A  24      38.388   8.191  60.603  0.00  0.00            
ATOM    157  CA  ASN A  24      38.548   8.861  59.343  0.00  0.00            
ATOM    158  C   ASN A  24      39.829   8.331  58.603  0.00  0.00            
ATOM    159  O   ASN A  24      40.919   8.721  59.103  0.00  0.00            
ATOM    160  CB  ASN A  24      38.609  10.381  59.523  0.00  0.00            
ATOM    161  CG  ASN A  24      38.499  11.221  58.163  0.00  0.00            
ATOM    162  OD1 ASN A  24      38.219  10.700  57.083  0.00  0.00            
ATOM    163  ND2 ASN A  24      38.709  12.481  58.212  0.00  0.00            
ATOM    164  N   ASN A  25      39.829   7.620  57.453  0.00  0.00            
ATOM    165  CA  ASN A  25      40.979   7.610  56.544  0.00  0.00            
ATOM    166  C   ASN A  25      40.619   8.300  55.223  0.00  0.00            
ATOM    167  O   ASN A  25      40.639   7.640  54.184  0.00  0.00            
ATOM    168  CB  ASN A  25      41.599   6.210  56.494  0.00  0.00            
ATOM    169  CG  ASN A  25      42.699   6.110  55.404  0.00  0.00            
ATOM    170  OD1 ASN A  25      43.419   7.040  55.164  0.00  0.00            
ATOM    171  ND2 ASN A  25      42.889   4.910  54.974  0.00  0.00            
ATOM    172  N   GLU A  26      40.379   9.620  55.303  0.00  0.00            
ATOM    173  CA  GLU A  26      40.269  10.580  54.093  0.00  0.00            
ATOM    174  C   GLU A  26      41.640  10.630  53.433  0.00  0.00            
ATOM    175  O   GLU A  26      41.770  10.579  52.183  0.00  0.00            
ATOM    176  CB  GLU A  26      39.770  11.990  54.403  0.00  0.00            
ATOM    177  CG  GLU A  26      39.640  13.000  53.263  0.00  0.00            
ATOM    178  CD  GLU A  26      38.390  12.800  52.402  0.00  0.00            
ATOM    179  OE1 GLU A  26      37.390  13.590  52.512  0.00  0.00            
ATOM    180  OE2 GLU A  26      38.330  11.720  51.823  0.00  0.00            
ATOM    181  N   GLN A  27      42.679  10.400  54.203  0.00  0.00            
ATOM    182  CA  GLN A  27      44.100  10.670  53.804  0.00  0.00            
ATOM    183  C   GLN A  27      44.590   9.769  52.664  0.00  0.00            
ATOM    184  O   GLN A  27      45.420  10.239  51.864  0.00  0.00            
ATOM    185  CB  GLN A  27      45.139  10.820  54.944  0.00  0.00            
ATOM    186  CG  GLN A  27      44.849  11.940  55.974  0.00  0.00            
ATOM    187  CD  GLN A  27      44.059  11.150  56.974  0.00  0.00            
ATOM    188  NE2 GLN A  27      42.747  10.998  56.873  0.00  0.00            
ATOM    189  OE1 GLN A  27      44.485  10.656  58.050  0.00  0.00            
ATOM    190  N   ALA A  28      44.250   8.489  52.554  0.00  0.00            
ATOM    191  CA  ALA A  28      45.010   7.539  51.754  0.00  0.00            
ATOM    192  C   ALA A  28      44.130   6.519  50.974  0.00  0.00            
ATOM    193  O   ALA A  28      44.500   6.129  49.884  0.00  0.00            
ATOM    194  CB  ALA A  28      46.039   6.779  52.645  0.00  0.00            
ATOM    195  N   ASP A  29      42.910   6.349  51.384  0.00  0.00            
ATOM    196  CA  ASP A  29      41.920   5.669  50.514  0.00  0.00            
ATOM    197  C   ASP A  29      40.580   6.429  50.334  0.00  0.00            
ATOM    198  O   ASP A  29      39.710   5.839  49.714  0.00  0.00            
ATOM    199  CB  ASP A  29      41.679   4.179  51.024  0.00  0.00            
ATOM    200  CG  ASP A  29      42.919   3.439  51.355  0.00  0.00            
ATOM    201  OD1 ASP A  29      43.350   2.839  50.355  0.00  0.00            
ATOM    202  OD2 ASP A  29      43.479   3.639  52.505  0.00  0.00            
ATOM    203  N   ASN A  30      40.390   7.619  50.913  0.00  0.00            
ATOM    204  CA  ASN A  30      39.170   8.449  50.893  0.00  0.00            
ATOM    205  C   ASN A  30      37.960   7.660  51.463  0.00  0.00            
ATOM    206  O   ASN A  30      37.020   7.350  50.743  0.00  0.00            
ATOM    207  CB  ASN A  30      38.910   9.099  49.503  0.00  0.00            
ATOM    208  CG  ASN A  30      40.190   9.739  48.993  0.00  0.00            
ATOM    209  OD1 ASN A  30      40.800   9.229  48.063  0.00  0.00            
ATOM    210  ND2 ASN A  30      40.620  10.829  49.613  0.00  0.00            
ATOM    211  N   MET A  31      38.069   7.290  52.713  0.00  0.00            
ATOM    212  CA  MET A  31      37.009   6.480  53.333  0.00  0.00            
ATOM    213  C   MET A  31      36.909   6.840  54.803  0.00  0.00            
ATOM    214  O   MET A  31      37.899   6.870  55.523  0.00  0.00            
ATOM    215  CB  MET A  31      37.309   5.030  53.153  0.00  0.00            
ATOM    216  CG  MET A  31      37.099   4.430  51.793  0.00  0.00            
ATOM    217  SD  MET A  31      36.939   2.600  51.884  0.00  0.00            
ATOM    218  CE  MET A  31      38.519   2.220  51.164  0.00  0.00            
ATOM    219  N   THR A  32      35.679   7.030  55.233  0.00  0.00            
ATOM    220  CA  THR A  32      35.299   7.161  56.583  0.00  0.00            
ATOM    221  C   THR A  32      34.699   5.831  57.063  0.00  0.00            
ATOM    222  O   THR A  32      33.889   5.231  56.363  0.00  0.00            
ATOM    223  CB  THR A  32      34.309   8.321  56.642  0.00  0.00            
ATOM    224  CG2 THR A  32      33.919   8.521  58.112  0.00  0.00            
ATOM    225  OG1 THR A  32      34.969   9.541  56.352  0.00  0.00            
ATOM    226  N   MET A  33      35.088   5.351  58.203  0.00  0.00            
ATOM    227  CA  MET A  33      34.658   4.051  58.743  0.00  0.00            
ATOM    228  C   MET A  33      33.928   4.211  60.073  0.00  0.00            
ATOM    229  O   MET A  33      34.368   4.901  61.003  0.00  0.00            
ATOM    230  CB  MET A  33      35.828   3.141  58.723  0.00  0.00            
ATOM    231  CG  MET A  33      35.838   1.961  59.704  0.00  0.00            
ATOM    232  SD  MET A  33      37.308   0.941  59.684  0.00  0.00            
ATOM    233  CE  MET A  33      36.578  -0.549  59.004  0.00  0.00            
ATOM    234  N   SER A  34      32.748   3.581  60.243  0.00  0.00            
ATOM    235  CA  SER A  34      31.828   3.892  61.363  0.00  0.00            
ATOM    236  C   SER A  34      31.058   2.622  61.723  0.00  0.00            
ATOM    237  O   SER A  34      30.358   2.212  60.853  0.00  0.00            
ATOM    238  CB  SER A  34      30.718   4.922  61.082  0.00  0.00            
ATOM    239  OG  SER A  34      31.338   6.222  60.732  0.00  0.00            
ATOM    240  N   LEU A  35      30.977   2.212  62.993  0.00  0.00            
ATOM    241  CA  LEU A  35      30.077   1.222  63.513  0.00  0.00            
ATOM    242  C   LEU A  35      29.137   1.652  64.623  0.00  0.00            
ATOM    243  O   LEU A  35      29.637   2.202  65.583  0.00  0.00            
ATOM    244  CB  LEU A  35      31.057   0.132  64.053  0.00  0.00            
ATOM    245  CG  LEU A  35      31.847  -0.568  62.893  0.00  0.00            
ATOM    246  CD1 LEU A  35      32.857  -1.538  63.424  0.00  0.00            
ATOM    247  CD2 LEU A  35      30.897  -1.428  62.023  0.00  0.00            
ATOM    248  N   LYS A  36      27.847   1.372  64.442  0.00  0.00            
ATOM    249  CA  LYS A  36      26.797   1.253  65.502  0.00  0.00            
ATOM    250  C   LYS A  36      26.687  -0.247  65.922  0.00  0.00            
ATOM    251  O   LYS A  36      26.187  -1.067  65.162  0.00  0.00            
ATOM    252  CB  LYS A  36      25.447   1.673  65.032  0.00  0.00            
ATOM    253  CG  LYS A  36      24.337   1.383  66.052  0.00  0.00            
ATOM    254  CD  LYS A  36      22.937   1.473  65.472  0.00  0.00            
ATOM    255  CE  LYS A  36      21.927   0.993  66.491  0.00  0.00            
ATOM    256  NZ  LYS A  36      21.767  -0.417  66.482  0.00  0.00            
ATOM    257  N   VAL A  37      27.226  -0.667  67.043  0.00  0.00            
ATOM    258  CA  VAL A  37      27.096  -2.107  67.513  0.00  0.00            
ATOM    259  C   VAL A  37      26.056  -2.137  68.673  0.00  0.00            
ATOM    260  O   VAL A  37      26.256  -1.427  69.683  0.00  0.00            
ATOM    261  CB  VAL A  37      28.496  -2.737  67.923  0.00  0.00            
ATOM    262  CG1 VAL A  37      28.546  -3.717  69.123  0.00  0.00            
ATOM    263  CG2 VAL A  37      29.076  -3.477  66.753  0.00  0.00            
ATOM    264  N   THR A  38      25.116  -3.087  68.583  0.00  0.00            
ATOM    265  CA  THR A  38      24.086  -3.267  69.692  0.00  0.00            
ATOM    266  C   THR A  38      24.096  -4.747  70.213  0.00  0.00            
ATOM    267  O   THR A  38      24.016  -5.617  69.353  0.00  0.00            
ATOM    268  CB  THR A  38      22.636  -2.857  69.292  0.00  0.00            
ATOM    269  CG2 THR A  38      21.756  -3.096  70.492  0.00  0.00            
ATOM    270  OG1 THR A  38      22.786  -1.517  68.892  0.00  0.00            
ATOM    271  N   PHE A  39      24.045  -4.976  71.553  0.00  0.00            
ATOM    272  CA  PHE A  39      24.055  -6.316  72.133  0.00  0.00            
ATOM    273  C   PHE A  39      22.655  -6.636  72.623  0.00  0.00            
ATOM    274  O   PHE A  39      22.015  -5.796  73.282  0.00  0.00            
ATOM    275  CB  PHE A  39      24.955  -6.376  73.403  0.00  0.00            
ATOM    276  CG  PHE A  39      26.395  -6.346  73.103  0.00  0.00            
ATOM    277  CD1 PHE A  39      27.085  -5.136  72.903  0.00  0.00            
ATOM    278  CD2 PHE A  39      27.105  -7.566  72.904  0.00  0.00            
ATOM    279  CE1 PHE A  39      28.405  -5.096  72.503  0.00  0.00            
ATOM    280  CE2 PHE A  39      28.455  -7.536  72.504  0.00  0.00            
ATOM    281  CZ  PHE A  39      29.075  -6.287  72.254  0.00  0.00            
ATOM    282  N   ILE A  40      22.175  -7.826  72.443  0.00  0.00            
ATOM    283  CA  ILE A  40      20.925  -8.256  73.113  0.00  0.00            
ATOM    284  C   ILE A  40      21.245  -9.426  74.013  0.00  0.00            
ATOM    285  O   ILE A  40      22.005 -10.306  73.613  0.00  0.00            
ATOM    286  CB  ILE A  40      19.865  -8.636  72.053  0.00  0.00            
ATOM    287  CG1 ILE A  40      19.655  -7.526  71.032  0.00  0.00            
ATOM    288  CG2 ILE A  40      18.485  -8.846  72.722  0.00  0.00            
ATOM    289  CD1 ILE A  40      19.846  -7.876  69.552  0.00  0.00            
ATOM    290  N   ASP A  41      20.804  -9.395  75.243  0.00  0.00            
ATOM    291  CA  ASP A  41      21.114 -10.435  76.243  0.00  0.00            
ATOM    292  C   ASP A  41      19.904 -10.675  77.253  0.00  0.00            
ATOM    293  O   ASP A  41      19.844 -10.445  78.443  0.00  0.00            
ATOM    294  CB  ASP A  41      22.254 -10.065  77.193  0.00  0.00            
ATOM    295  CG  ASP A  41      22.834 -11.335  77.873  0.00  0.00            
ATOM    296  OD1 ASP A  41      23.574 -11.025  78.883  0.00  0.00            
ATOM    297  OD2 ASP A  41      22.594 -12.455  77.384  0.00  0.00            
ATOM    298  N   ASP A  42      18.854 -11.045  76.513  0.00  0.00            
ATOM    299  CA  ASP A  42      17.514 -11.445  76.973  0.00  0.00            
ATOM    300  C   ASP A  42      17.794 -12.745  77.823  0.00  0.00            
ATOM    301  O   ASP A  42      18.474 -13.635  77.273  0.00  0.00            
ATOM    302  CB  ASP A  42      16.664 -11.775  75.692  0.00  0.00            
ATOM    303  CG  ASP A  42      15.204 -12.155  75.912  0.00  0.00            
ATOM    304  OD1 ASP A  42      14.884 -12.495  77.072  0.00  0.00            
ATOM    305  OD2 ASP A  42      14.424 -12.195  74.892  0.00  0.00            
ATOM    306  N   PRO A  43      17.234 -12.955  79.033  0.00  0.00            
ATOM    307  CA  PRO A  43      17.413 -14.165  79.843  0.00  0.00            
ATOM    308  C   PRO A  43      16.663 -15.305  79.193  0.00  0.00            
ATOM    309  O   PRO A  43      17.013 -16.445  79.523  0.00  0.00            
ATOM    310  CB  PRO A  43      16.913 -13.974  81.243  0.00  0.00            
ATOM    311  CG  PRO A  43      16.013 -12.694  81.053  0.00  0.00            
ATOM    312  CD  PRO A  43      16.524 -11.934  79.852  0.00  0.00            
ATOM    313  N   SER A  44      15.594 -15.025  78.413  0.00  0.00            
ATOM    314  CA  SER A  44      15.064 -16.065  77.473  0.00  0.00            
ATOM    315  C   SER A  44      15.974 -16.625  76.383  0.00  0.00            
ATOM    316  O   SER A  44      15.604 -17.705  75.833  0.00  0.00            
ATOM    317  CB  SER A  44      13.704 -15.565  76.873  0.00  0.00            
ATOM    318  OG  SER A  44      13.004 -14.575  77.612  0.00  0.00            
ATOM    319  N   ALA A  45      17.124 -15.975  76.043  0.00  0.00            
ATOM    320  CA  ALA A  45      17.994 -16.525  75.043  0.00  0.00            
ATOM    321  C   ALA A  45      19.104 -17.415  75.684  0.00  0.00            
ATOM    322  O   ALA A  45      19.874 -16.975  76.564  0.00  0.00            
ATOM    323  CB  ALA A  45      18.604 -15.446  74.083  0.00  0.00            
ATOM    324  N   ASP A  46      19.304 -18.545  75.074  0.00  0.00            
ATOM    325  CA  ASP A  46      20.414 -19.395  75.374  0.00  0.00            
ATOM    326  C   ASP A  46      21.774 -18.746  74.944  0.00  0.00            
ATOM    327  O   ASP A  46      22.784 -19.166  75.455  0.00  0.00            
ATOM    328  CB  ASP A  46      20.194 -20.686  74.574  0.00  0.00            
ATOM    329  CG  ASP A  46      20.584 -21.705  75.595  0.00  0.00            
ATOM    330  OD1 ASP A  46      19.773 -21.875  76.574  0.00  0.00            
ATOM    331  OD2 ASP A  46      21.753 -22.046  75.695  0.00  0.00            
ATOM    332  N   LYS A  47      21.864 -17.816  73.944  0.00  0.00            
ATOM    333  CA  LYS A  47      23.164 -17.306  73.544  0.00  0.00            
ATOM    334  C   LYS A  47      23.214 -15.786  73.504  0.00  0.00            
ATOM    335  O   LYS A  47      22.194 -15.156  73.474  0.00  0.00            
ATOM    336  CB  LYS A  47      23.584 -17.976  72.175  0.00  0.00            
ATOM    337  CG  LYS A  47      23.764 -19.486  72.395  0.00  0.00            
ATOM    338  CD  LYS A  47      24.874 -19.876  73.405  0.00  0.00            
ATOM    339  CE  LYS A  47      24.764 -21.266  74.075  0.00  0.00            
ATOM    340  NZ  LYS A  47      24.484 -21.176  75.565  0.00  0.00            
ATOM    341  N   GLN A  48      24.354 -15.146  73.654  0.00  0.00            
ATOM    342  CA  GLN A  48      24.554 -13.696  73.534  0.00  0.00            
ATOM    343  C   GLN A  48      24.695 -13.236  72.074  0.00  0.00            
ATOM    344  O   GLN A  48      25.435 -13.876  71.294  0.00  0.00            
ATOM    345  CB  GLN A  48      25.644 -13.176  74.424  0.00  0.00            
ATOM    346  CG  GLN A  48      25.004 -12.256  75.464  0.00  0.00            
ATOM    347  CD  GLN A  48      26.144 -11.386  76.064  0.00  0.00            
ATOM    348  OE1 GLN A  48      26.514 -11.586  77.194  0.00  0.00            
ATOM    349  NE2 GLN A  48      26.714 -10.456  75.394  0.00  0.00            
ATOM    350  N   ILE A  49      24.025 -12.106  71.774  0.00  0.00            
ATOM    351  CA  ILE A  49      23.805 -11.556  70.424  0.00  0.00            
ATOM    352  C   ILE A  49      24.465 -10.227  70.314  0.00  0.00            
ATOM    353  O   ILE A  49      24.095  -9.386  71.163  0.00  0.00            
ATOM    354  CB  ILE A  49      22.285 -11.556  70.033  0.00  0.00            
ATOM    355  CG1 ILE A  49      21.715 -12.976  70.093  0.00  0.00            
ATOM    356  CG2 ILE A  49      21.955 -10.737  68.773  0.00  0.00            
ATOM    357  CD1 ILE A  49      20.865 -13.646  68.963  0.00  0.00            
ATOM    358  N   ALA A  50      25.365 -10.077  69.364  0.00  0.00            
ATOM    359  CA  ALA A  50      25.866  -8.807  68.964  0.00  0.00            
ATOM    360  C   ALA A  50      25.386  -8.587  67.533  0.00  0.00            
ATOM    361  O   ALA A  50      25.566  -9.387  66.594  0.00  0.00            
ATOM    362  CB  ALA A  50      27.396  -8.657  69.204  0.00  0.00            
ATOM    363  N   VAL A  51      24.766  -7.407  67.303  0.00  0.00            
ATOM    364  CA  VAL A  51      24.326  -6.877  66.013  0.00  0.00            
ATOM    365  C   VAL A  51      25.276  -5.777  65.433  0.00  0.00            
ATOM    366  O   VAL A  51      25.486  -4.727  66.043  0.00  0.00            
ATOM    367  CB  VAL A  51      22.816  -6.687  65.783  0.00  0.00            
ATOM    368  CG1 VAL A  51      22.477  -6.147  64.433  0.00  0.00            
ATOM    369  CG2 VAL A  51      22.156  -8.027  66.083  0.00  0.00            
ATOM    370  N   ILE A  52      25.917  -5.968  64.233  0.00  0.00            
ATOM    371  CA  ILE A  52      27.117  -5.138  63.893  0.00  0.00            
ATOM    372  C   ILE A  52      26.637  -4.388  62.643  0.00  0.00            
ATOM    373  O   ILE A  52      26.227  -4.938  61.633  0.00  0.00            
ATOM    374  CB  ILE A  52      28.307  -6.068  63.694  0.00  0.00            
ATOM    375  CG1 ILE A  52      28.996  -6.728  64.894  0.00  0.00            
ATOM    376  CG2 ILE A  52      29.467  -5.298  63.024  0.00  0.00            
ATOM    377  CD1 ILE A  52      28.306  -7.968  65.414  0.00  0.00            
ATOM    378  N   ASN A  53      26.587  -3.078  62.733  0.00  0.00            
ATOM    379  CA  ASN A  53      25.917  -2.228  61.723  0.00  0.00            
ATOM    380  C   ASN A  53      26.937  -1.308  61.063  0.00  0.00            
ATOM    381  O   ASN A  53      27.617  -0.598  61.823  0.00  0.00            
ATOM    382  CB  ASN A  53      24.767  -1.338  62.292  0.00  0.00            
ATOM    383  CG  ASN A  53      23.667  -2.038  63.122  0.00  0.00            
ATOM    384  OD1 ASN A  53      22.967  -1.507  64.002  0.00  0.00            
ATOM    385  ND2 ASN A  53      23.507  -3.298  62.812  0.00  0.00            
ATOM    386  N   THR A  54      26.998  -1.288  59.723  0.00  0.00            
ATOM    387  CA  THR A  54      27.968  -0.428  58.983  0.00  0.00            
ATOM    388  C   THR A  54      27.568   0.982  58.622  0.00  0.00            
ATOM    389  O   THR A  54      28.418   1.741  58.152  0.00  0.00            
ATOM    390  CB  THR A  54      28.578  -1.009  57.673  0.00  0.00            
ATOM    391  CG2 THR A  54      29.188  -2.409  57.923  0.00  0.00            
ATOM    392  OG1 THR A  54      27.608  -1.369  56.713  0.00  0.00            
ATOM    393  N   THR A  55      26.288   1.362  58.922  0.00  0.00            
ATOM    394  CA  THR A  55      25.678   2.532  58.412  0.00  0.00            
ATOM    395  C   THR A  55      26.338   3.702  59.132  0.00  0.00            
ATOM    396  O   THR A  55      26.658   3.622  60.302  0.00  0.00            
ATOM    397  CB  THR A  55      24.208   2.532  58.772  0.00  0.00            
ATOM    398  CG2 THR A  55      23.428   3.722  58.121  0.00  0.00            
ATOM    399  OG1 THR A  55      23.618   1.252  58.562  0.00  0.00            
ATOM    400  N   GLY A  56      26.608   4.742  58.352  0.00  0.00            
ATOM    401  CA  GLY A  56      27.488   5.832  58.662  0.00  0.00            
ATOM    402  C   GLY A  56      28.968   5.731  58.342  0.00  0.00            
ATOM    403  O   GLY A  56      29.678   6.711  58.402  0.00  0.00            
ATOM    404  N   SER A  57      29.528   4.621  57.902  0.00  0.00            
ATOM    405  CA  SER A  57      30.749   4.621  57.022  0.00  0.00            
ATOM    406  C   SER A  57      30.509   5.221  55.652  0.00  0.00            
ATOM    407  O   SER A  57      29.359   5.121  55.202  0.00  0.00            
ATOM    408  CB  SER A  57      31.218   3.171  56.783  0.00  0.00            
ATOM    409  OG  SER A  57      31.268   2.491  58.033  0.00  0.00            
ATOM    410  N   PHE A  58      31.489   5.721  55.012  0.00  0.00            
ATOM    411  CA  PHE A  58      31.369   6.380  53.712  0.00  0.00            
ATOM    412  C   PHE A  58      32.659   6.310  52.852  0.00  0.00            
ATOM    413  O   PHE A  58      33.739   6.350  53.463  0.00  0.00            
ATOM    414  CB  PHE A  58      30.869   7.821  53.902  0.00  0.00            
ATOM    415  CG  PHE A  58      29.499   8.021  54.572  0.00  0.00            
ATOM    416  CD1 PHE A  58      29.419   8.241  55.922  0.00  0.00            
ATOM    417  CD2 PHE A  58      28.329   8.191  53.771  0.00  0.00            
ATOM    418  CE1 PHE A  58      28.149   8.471  56.471  0.00  0.00            
ATOM    419  CE2 PHE A  58      27.039   8.401  54.301  0.00  0.00            
ATOM    420  CZ  PHE A  58      26.959   8.501  55.671  0.00  0.00            
ATOM    421  N   MET A  59      32.440   5.950  51.582  0.00  0.00            
ATOM    422  CA  MET A  59      33.490   5.570  50.593  0.00  0.00            
ATOM    423  C   MET A  59      33.540   6.580  49.413  0.00  0.00            
ATOM    424  O   MET A  59      32.990   6.230  48.352  0.00  0.00            
ATOM    425  CB  MET A  59      33.330   4.130  50.093  0.00  0.00            
ATOM    426  CG  MET A  59      33.249   3.130  51.293  0.00  0.00            
ATOM    427  SD  MET A  59      33.339   1.380  50.633  0.00  0.00            
ATOM    428  CE  MET A  59      32.179   0.410  51.643  0.00  0.00            
ATOM    429  N   LYS A  60      34.160   7.760  49.582  0.00  0.00            
ATOM    430  CA  LYS A  60      34.120   8.800  48.502  0.00  0.00            
ATOM    431  C   LYS A  60      34.470   8.219  47.112  0.00  0.00            
ATOM    432  O   LYS A  60      35.570   7.689  46.963  0.00  0.00            
ATOM    433  CB  LYS A  60      35.110   9.949  48.872  0.00  0.00            
ATOM    434  CG  LYS A  60      34.991  11.289  48.092  0.00  0.00            
ATOM    435  CD  LYS A  60      35.781  12.509  48.582  0.00  0.00            
ATOM    436  CE  LYS A  60      35.490  13.060  49.952  0.00  0.00            
ATOM    437  NZ  LYS A  60      35.760  12.190  51.062  0.00  0.00            
ATOM    438  N   ALA A  61      33.641   8.219  46.032  0.00  0.00            
ATOM    439  CA  ALA A  61      34.031   7.599  44.682  0.00  0.00            
ATOM    440  C   ALA A  61      35.381   8.029  44.093  0.00  0.00            
ATOM    441  O   ALA A  61      36.201   7.149  43.813  0.00  0.00            
ATOM    442  CB  ALA A  61      32.831   7.889  43.832  0.00  0.00            
ATOM    443  N   ASN A  62      35.531   9.349  44.012  0.00  0.00            
ATOM    444  CA  ASN A  62      36.631  10.089  43.342  0.00  0.00            
ATOM    445  C   ASN A  62      36.981   9.588  41.903  0.00  0.00            
ATOM    446  O   ASN A  62      38.051   9.048  41.643  0.00  0.00            
ATOM    447  CB  ASN A  62      37.871  10.359  44.223  0.00  0.00            
ATOM    448  CG  ASN A  62      39.001  11.048  43.503  0.00  0.00            
ATOM    449  OD1 ASN A  62      40.181  10.718  43.643  0.00  0.00            
ATOM    450  ND2 ASN A  62      38.851  12.058  42.713  0.00  0.00            
ATOM    451  N   PRO A  63      36.042   9.878  40.952  0.00  0.00            
ATOM    452  CA  PRO A  63      36.402   9.768  39.553  0.00  0.00            
ATOM    453  C   PRO A  63      37.452  10.838  39.413  0.00  0.00            
ATOM    454  O   PRO A  63      37.412  11.838  40.142  0.00  0.00            
ATOM    455  CB  PRO A  63      35.182   9.848  38.682  0.00  0.00            
ATOM    456  CG  PRO A  63      34.362  10.848  39.472  0.00  0.00            
ATOM    457  CD  PRO A  63      34.682  10.508  40.952  0.00  0.00            
ATOM    458  N   THR A  64      38.382  10.578  38.463  0.00  0.00            
ATOM    459  CA  THR A  64      39.252  11.658  38.003  0.00  0.00            
ATOM    460  C   THR A  64      39.632  11.497  36.523  0.00  0.00            
ATOM    461  O   THR A  64      39.512  10.357  36.063  0.00  0.00            
ATOM    462  CB  THR A  64      40.592  11.798  38.763  0.00  0.00            
ATOM    463  CG2 THR A  64      41.672  10.737  38.613  0.00  0.00            
ATOM    464  OG1 THR A  64      41.202  13.077  38.603  0.00  0.00            
ATOM    465  N   LEU A  65      40.203  12.507  35.903  0.00  0.00            
ATOM    466  CA  LEU A  65      41.073  12.377  34.773  0.00  0.00            
ATOM    467  C   LEU A  65      42.393  11.727  35.123  0.00  0.00            
ATOM    468  O   LEU A  65      43.193  12.397  35.733  0.00  0.00            
ATOM    469  CB  LEU A  65      41.123  13.767  34.093  0.00  0.00            
ATOM    470  CG  LEU A  65      41.823  13.987  32.753  0.00  0.00            
ATOM    471  CD1 LEU A  65      41.313  15.387  32.322  0.00  0.00            
ATOM    472  CD2 LEU A  65      43.333  14.006  32.963  0.00  0.00            
ATOM    473  N   SER A  66      42.613  10.477  34.663  0.00  0.00            
ATOM    474  CA  SER A  66      43.853   9.707  34.814  0.00  0.00            
ATOM    475  C   SER A  66      44.853  10.077  33.764  0.00  0.00            
ATOM    476  O   SER A  66      46.013  10.366  34.054  0.00  0.00            
ATOM    477  CB  SER A  66      43.622   8.177  34.754  0.00  0.00            
ATOM    478  OG  SER A  66      43.092   7.727  35.984  0.00  0.00            
ATOM    479  N   ASP A  67      44.393  10.426  32.544  0.00  0.00            
ATOM    480  CA  ASP A  67      45.243  10.956  31.514  0.00  0.00            
ATOM    481  C   ASP A  67      44.613  11.916  30.514  0.00  0.00            
ATOM    482  O   ASP A  67      43.484  11.666  30.073  0.00  0.00            
ATOM    483  CB  ASP A  67      46.053   9.826  30.814  0.00  0.00            
ATOM    484  CG  ASP A  67      47.183  10.276  29.864  0.00  0.00            
ATOM    485  OD1 ASP A  67      47.534  11.446  29.874  0.00  0.00            
ATOM    486  OD2 ASP A  67      47.514   9.486  28.944  0.00  0.00            
ATOM    487  N   ALA A  68      45.354  12.976  30.123  0.00  0.00            
ATOM    488  CA  ALA A  68      44.974  13.696  28.903  0.00  0.00            
ATOM    489  C   ALA A  68      46.264  14.116  28.213  0.00  0.00            
ATOM    490  O   ALA A  68      46.824  15.066  28.723  0.00  0.00            
ATOM    491  CB  ALA A  68      43.964  14.866  29.173  0.00  0.00            
ATOM    492  N   PRO A  69      46.734  13.585  27.064  0.00  0.00            
ATOM    493  CA  PRO A  69      47.964  14.135  26.524  0.00  0.00            
ATOM    494  C   PRO A  69      47.864  15.415  25.784  0.00  0.00            
ATOM    495  O   PRO A  69      46.805  15.855  25.283  0.00  0.00            
ATOM    496  CB  PRO A  69      48.544  12.965  25.724  0.00  0.00            
ATOM    497  CG  PRO A  69      47.604  11.755  25.964  0.00  0.00            
ATOM    498  CD  PRO A  69      46.294  12.395  26.364  0.00  0.00            
ATOM    499  N   VAL A  70      49.005  16.175  25.804  0.00  0.00            
ATOM    500  CA  VAL A  70      49.165  17.545  25.303  0.00  0.00            
ATOM    501  C   VAL A  70      48.345  17.875  24.053  0.00  0.00            
ATOM    502  O   VAL A  70      48.465  17.175  23.023  0.00  0.00            
ATOM    503  CB  VAL A  70      50.635  17.885  24.924  0.00  0.00            
ATOM    504  CG1 VAL A  70      51.235  18.635  26.094  0.00  0.00            
ATOM    505  CG2 VAL A  70      51.575  16.755  24.494  0.00  0.00            
ATOM    506  N   ASP A  71      47.525  18.905  24.153  0.00  0.00            
ATOM    507  CA  ASP A  71      46.715  19.485  23.093  0.00  0.00            
ATOM    508  C   ASP A  71      47.365  19.675  21.713  0.00  0.00            
ATOM    509  O   ASP A  71      46.806  19.374  20.683  0.00  0.00            
ATOM    510  CB  ASP A  71      46.245  20.865  23.552  0.00  0.00            
ATOM    511  CG  ASP A  71      45.505  20.975  24.892  0.00  0.00            
ATOM    512  OD1 ASP A  71      46.025  20.415  25.872  0.00  0.00            
ATOM    513  OD2 ASP A  71      44.425  21.575  24.932  0.00  0.00            
ATOM    514  N   GLY A  72      48.546  20.244  21.613  0.00  0.00            
ATOM    515  CA  GLY A  72      49.076  20.724  20.323  0.00  0.00            
ATOM    516  C   GLY A  72      49.446  19.784  19.223  0.00  0.00            
ATOM    517  O   GLY A  72      50.246  20.244  18.393  0.00  0.00            
ATOM    518  N   TYR A  73      49.036  18.484  19.183  0.00  0.00            
ATOM    519  CA  TYR A  73      49.626  17.454  18.284  0.00  0.00            
ATOM    520  C   TYR A  73      48.606  16.434  17.784  0.00  0.00            
ATOM    521  O   TYR A  73      47.786  16.034  18.623  0.00  0.00            
ATOM    522  CB  TYR A  73      50.666  16.684  19.084  0.00  0.00            
ATOM    523  CG  TYR A  73      51.866  17.524  19.484  0.00  0.00            
ATOM    524  CD1 TYR A  73      51.936  18.064  20.774  0.00  0.00            
ATOM    525  CD2 TYR A  73      52.856  17.834  18.514  0.00  0.00            
ATOM    526  CE1 TYR A  73      52.956  18.974  21.074  0.00  0.00            
ATOM    527  CE2 TYR A  73      53.896  18.694  18.834  0.00  0.00            
ATOM    528  CZ  TYR A  73      53.986  19.284  20.094  0.00  0.00            
ATOM    529  OH  TYR A  73      54.946  20.264  20.284  0.00  0.00            
ATOM    530  N   PRO A  74      48.576  15.934  16.524  0.00  0.00            
ATOM    531  CA  PRO A  74      47.406  15.144  15.944  0.00  0.00            
ATOM    532  C   PRO A  74      47.026  13.774  16.564  0.00  0.00            
ATOM    533  O   PRO A  74      46.106  13.174  16.054  0.00  0.00            
ATOM    534  CB  PRO A  74      47.716  14.973  14.484  0.00  0.00            
ATOM    535  CG  PRO A  74      48.476  16.283  14.144  0.00  0.00            
ATOM    536  CD  PRO A  74      49.326  16.533  15.394  0.00  0.00            
ATOM    537  N   ILE A  75      47.726  13.194  17.534  0.00  0.00            
ATOM    538  CA  ILE A  75      47.325  11.984  18.274  0.00  0.00            
ATOM    539  C   ILE A  75      47.255  12.184  19.784  0.00  0.00            
ATOM    540  O   ILE A  75      46.165  12.054  20.344  0.00  0.00            
ATOM    541  CB  ILE A  75      48.135  10.714  17.874  0.00  0.00            
ATOM    542  CG1 ILE A  75      48.526  10.614  16.374  0.00  0.00            
ATOM    543  CG2 ILE A  75      47.235   9.504  18.234  0.00  0.00            
ATOM    544  CD1 ILE A  75      49.656   9.614  16.175  0.00  0.00            
ATOM    545  N   PRO A  76      48.305  12.774  20.474  0.00  0.00            
ATOM    546  CA  PRO A  76      48.295  13.174  21.914  0.00  0.00            
ATOM    547  C   PRO A  76      47.105  13.975  22.394  0.00  0.00            
ATOM    548  O   PRO A  76      46.415  13.495  23.304  0.00  0.00            
ATOM    549  CB  PRO A  76      49.575  13.914  22.194  0.00  0.00            
ATOM    550  CG  PRO A  76      50.555  13.314  21.254  0.00  0.00            
ATOM    551  CD  PRO A  76      49.675  12.994  20.024  0.00  0.00            
ATOM    552  N   GLY A  77      46.685  14.905  21.573  0.00  0.00            
ATOM    553  CA  GLY A  77      45.505  15.765  21.903  0.00  0.00            
ATOM    554  C   GLY A  77      44.095  15.175  21.633  0.00  0.00            
ATOM    555  O   GLY A  77      43.055  15.805  21.913  0.00  0.00            
ATOM    556  N   ALA A  78      44.005  13.915  21.183  0.00  0.00            
ATOM    557  CA  ALA A  78      42.775  13.285  20.883  0.00  0.00            
ATOM    558  C   ALA A  78      42.425  12.045  21.703  0.00  0.00            
ATOM    559  O   ALA A  78      41.625  11.205  21.333  0.00  0.00            
ATOM    560  CB  ALA A  78      42.775  12.895  19.433  0.00  0.00            
ATOM    561  N   SER A  79      43.185  11.845  22.753  0.00  0.00            
ATOM    562  CA  SER A  79      42.984  10.745  23.763  0.00  0.00            
ATOM    563  C   SER A  79      42.844  11.215  25.143  0.00  0.00            
ATOM    564  O   SER A  79      43.384  12.255  25.533  0.00  0.00            
ATOM    565  CB  SER A  79      44.174   9.805  23.704  0.00  0.00            
ATOM    566  OG  SER A  79      44.375   9.095  22.494  0.00  0.00            
ATOM    567  N   VAL A  80      42.194  10.366  25.913  0.00  0.00            
ATOM    568  CA  VAL A  80      41.924  10.816  27.333  0.00  0.00            
ATOM    569  C   VAL A  80      41.454   9.626  28.093  0.00  0.00            
ATOM    570  O   VAL A  80      40.894   8.666  27.473  0.00  0.00            
ATOM    571  CB  VAL A  80      40.894  12.026  27.433  0.00  0.00            
ATOM    572  CG1 VAL A  80      39.624  11.586  26.623  0.00  0.00            
ATOM    573  CG2 VAL A  80      40.604  12.606  28.753  0.00  0.00            
ATOM    574  N   THR A  81      41.673   9.656  29.423  0.00  0.00            
ATOM    575  CA  THR A  81      41.533   8.466  30.264  0.00  0.00            
ATOM    576  C   THR A  81      40.743   8.796  31.573  0.00  0.00            
ATOM    577  O   THR A  81      41.123   9.737  32.313  0.00  0.00            
ATOM    578  CB  THR A  81      42.893   7.746  30.484  0.00  0.00            
ATOM    579  CG2 THR A  81      42.643   6.416  31.184  0.00  0.00            
ATOM    580  OG1 THR A  81      43.543   7.346  29.264  0.00  0.00            
ATOM    581  N   LEU A  82      39.703   7.997  32.033  0.00  0.00            
ATOM    582  CA  LEU A  82      38.943   8.297  33.233  0.00  0.00            
ATOM    583  C   LEU A  82      38.702   7.167  34.193  0.00  0.00            
ATOM    584  O   LEU A  82      37.852   6.307  33.953  0.00  0.00            
ATOM    585  CB  LEU A  82      37.533   8.787  32.753  0.00  0.00            
ATOM    586  CG  LEU A  82      36.533   9.337  33.743  0.00  0.00            
ATOM    587  CD1 LEU A  82      36.713  10.747  34.252  0.00  0.00            
ATOM    588  CD2 LEU A  82      35.153   9.317  33.092  0.00  0.00            
ATOM    589  N   ARG A  83      39.382   7.177  35.333  0.00  0.00            
ATOM    590  CA  ARG A  83      39.212   6.287  36.513  0.00  0.00            
ATOM    591  C   ARG A  83      37.852   6.458  37.133  0.00  0.00            
ATOM    592  O   ARG A  83      37.462   7.568  37.493  0.00  0.00            
ATOM    593  CB  ARG A  83      40.262   6.537  37.514  0.00  0.00            
ATOM    594  CG  ARG A  83      40.402   5.478  38.634  0.00  0.00            
ATOM    595  CD  ARG A  83      41.301   5.658  39.844  0.00  0.00            
ATOM    596  NE  ARG A  83      40.711   6.688  40.744  0.00  0.00            
ATOM    597  CZ  ARG A  83      41.231   7.258  41.794  0.00  0.00            
ATOM    598  NH1 ARG A  83      42.141   6.888  42.594  0.00  0.00            
ATOM    599  NH2 ARG A  83      40.651   8.418  42.103  0.00  0.00            
ATOM    600  N   TYR A  84      37.172   5.308  37.323  0.00  0.00            
ATOM    601  CA  TYR A  84      35.882   5.118  37.993  0.00  0.00            
ATOM    602  C   TYR A  84      35.801   3.898  38.883  0.00  0.00            
ATOM    603  O   TYR A  84      36.291   2.858  38.504  0.00  0.00            
ATOM    604  CB  TYR A  84      34.732   5.148  36.963  0.00  0.00            
ATOM    605  CG  TYR A  84      34.492   3.858  36.143  0.00  0.00            
ATOM    606  CD1 TYR A  84      33.502   2.928  36.493  0.00  0.00            
ATOM    607  CD2 TYR A  84      35.292   3.667  35.013  0.00  0.00            
ATOM    608  CE1 TYR A  84      33.312   1.818  35.603  0.00  0.00            
ATOM    609  CE2 TYR A  84      35.012   2.667  34.083  0.00  0.00            
ATOM    610  CZ  TYR A  84      34.022   1.727  34.403  0.00  0.00            
ATOM    611  OH  TYR A  84      33.712   0.927  33.373  0.00  0.00            
ATOM    612  N   PRO A  85      35.171   3.978  40.083  0.00  0.00            
ATOM    613  CA  PRO A  85      34.941   2.778  40.903  0.00  0.00            
ATOM    614  C   PRO A  85      33.891   1.848  40.283  0.00  0.00            
ATOM    615  O   PRO A  85      32.721   2.198  40.183  0.00  0.00            
ATOM    616  CB  PRO A  85      34.551   3.229  42.263  0.00  0.00            
ATOM    617  CG  PRO A  85      34.061   4.679  42.063  0.00  0.00            
ATOM    618  CD  PRO A  85      34.491   5.128  40.683  0.00  0.00            
ATOM    619  N   SER A  86      34.311   0.638  39.964  0.00  0.00            
ATOM    620  CA  SER A  86      33.551  -0.392  39.174  0.00  0.00            
ATOM    621  C   SER A  86      33.151  -1.562  40.034  0.00  0.00            
ATOM    622  O   SER A  86      32.331  -2.352  39.554  0.00  0.00            
ATOM    623  CB  SER A  86      34.521  -0.952  38.174  0.00  0.00            
ATOM    624  OG  SER A  86      35.841  -1.192  38.634  0.00  0.00            
ATOM    625  N   GLN A  87      33.661  -1.632  41.324  0.00  0.00            
ATOM    626  CA  GLN A  87      33.040  -2.411  42.374  0.00  0.00            
ATOM    627  C   GLN A  87      33.430  -1.961  43.794  0.00  0.00            
ATOM    628  O   GLN A  87      34.400  -1.241  43.974  0.00  0.00            
ATOM    629  CB  GLN A  87      33.340  -3.931  42.214  0.00  0.00            
ATOM    630  CG  GLN A  87      34.820  -4.441  42.284  0.00  0.00            
ATOM    631  CD  GLN A  87      34.980  -5.962  42.005  0.00  0.00            
ATOM    632  OE1 GLN A  87      34.070  -6.771  42.245  0.00  0.00            
ATOM    633  NE2 GLN A  87      36.000  -6.412  41.425  0.00  0.00            
ATOM    634  N   TYR A  88      32.570  -2.261  44.804  0.00  0.00            
ATOM    635  CA  TYR A  88      32.660  -1.911  46.214  0.00  0.00            
ATOM    636  C   TYR A  88      32.630  -3.241  47.094  0.00  0.00            
ATOM    637  O   TYR A  88      31.790  -4.101  46.844  0.00  0.00            
ATOM    638  CB  TYR A  88      31.510  -0.981  46.543  0.00  0.00            
ATOM    639  CG  TYR A  88      31.730   0.509  46.343  0.00  0.00            
ATOM    640  CD1 TYR A  88      30.760   1.289  45.663  0.00  0.00            
ATOM    641  CD2 TYR A  88      32.850   1.149  46.883  0.00  0.00            
ATOM    642  CE1 TYR A  88      30.990   2.679  45.533  0.00  0.00            
ATOM    643  CE2 TYR A  88      33.030   2.569  46.843  0.00  0.00            
ATOM    644  CZ  TYR A  88      32.110   3.309  46.133  0.00  0.00            
ATOM    645  OH  TYR A  88      32.290   4.669  45.993  0.00  0.00            
ATOM    646  N   ASP A  89      33.549  -3.481  48.014  0.00  0.00            
ATOM    647  CA  ASP A  89      33.529  -4.770  48.754  0.00  0.00            
ATOM    648  C   ASP A  89      33.699  -4.460  50.264  0.00  0.00            
ATOM    649  O   ASP A  89      34.379  -3.570  50.774  0.00  0.00            
ATOM    650  CB  ASP A  89      34.499  -5.821  48.115  0.00  0.00            
ATOM    651  CG  ASP A  89      34.069  -7.270  48.435  0.00  0.00            
ATOM    652  OD1 ASP A  89      34.109  -7.730  49.615  0.00  0.00            
ATOM    653  OD2 ASP A  89      33.529  -7.971  47.525  0.00  0.00            
ATOM    654  N   ILE A  90      32.959  -5.240  51.024  0.00  0.00            
ATOM    655  CA  ILE A  90      32.819  -5.140  52.494  0.00  0.00            
ATOM    656  C   ILE A  90      32.778  -6.460  53.184  0.00  0.00            
ATOM    657  O   ILE A  90      31.828  -7.270  53.104  0.00  0.00            
ATOM    658  CB  ILE A  90      31.439  -4.490  52.754  0.00  0.00            
ATOM    659  CG1 ILE A  90      31.349  -3.110  52.174  0.00  0.00            
ATOM    660  CG2 ILE A  90      30.718  -4.509  54.094  0.00  0.00            
ATOM    661  CD1 ILE A  90      30.499  -3.140  50.853  0.00  0.00            
ATOM    662  N   ALA A  91      33.838  -6.660  53.955  0.00  0.00            
ATOM    663  CA  ALA A  91      34.168  -7.890  54.575  0.00  0.00            
ATOM    664  C   ALA A  91      34.318  -7.829  56.095  0.00  0.00            
ATOM    665  O   ALA A  91      34.828  -6.849  56.635  0.00  0.00            
ATOM    666  CB  ALA A  91      35.508  -8.440  53.905  0.00  0.00            
ATOM    667  N   MET A  92      33.778  -8.829  56.805  0.00  0.00            
ATOM    668  CA  MET A  92      34.057  -8.939  58.215  0.00  0.00            
ATOM    669  C   MET A  92      34.777 -10.229  58.475  0.00  0.00            
ATOM    670  O   MET A  92      34.367 -11.249  57.925  0.00  0.00            
ATOM    671  CB  MET A  92      32.887  -8.799  59.125  0.00  0.00            
ATOM    672  CG  MET A  92      31.737  -7.889  58.604  0.00  0.00            
ATOM    673  SD  MET A  92      30.687  -7.169  59.874  0.00  0.00            
ATOM    674  CE  MET A  92      29.297  -6.769  58.814  0.00  0.00            
ATOM    675  N   ASN A  93      35.697 -10.269  59.415  0.00  0.00            
ATOM    676  CA  ASN A  93      36.337 -11.419  59.936  0.00  0.00            
ATOM    677  C   ASN A  93      36.217 -11.429  61.496  0.00  0.00            
ATOM    678  O   ASN A  93      36.087 -10.369  62.085  0.00  0.00            
ATOM    679  CB  ASN A  93      37.827 -11.529  59.556  0.00  0.00            
ATOM    680  CG  ASN A  93      38.127 -11.579  58.056  0.00  0.00            
ATOM    681  OD1 ASN A  93      39.167 -11.169  57.656  0.00  0.00            
ATOM    682  ND2 ASN A  93      37.257 -11.879  57.176  0.00  0.00            
ATOM    683  N   LEU A  94      36.316 -12.629  62.106  0.00  0.00            
ATOM    684  CA  LEU A  94      36.326 -12.938  63.466  0.00  0.00            
ATOM    685  C   LEU A  94      37.406 -13.868  64.016  0.00  0.00            
ATOM    686  O   LEU A  94      38.066 -14.599  63.266  0.00  0.00            
ATOM    687  CB  LEU A  94      34.966 -13.468  63.816  0.00  0.00            
ATOM    688  CG  LEU A  94      33.746 -12.528  63.985  0.00  0.00            
ATOM    689  CD1 LEU A  94      32.506 -13.318  64.245  0.00  0.00            
ATOM    690  CD2 LEU A  94      33.936 -11.618  65.155  0.00  0.00            
ATOM    691  N   GLN A  95      37.516 -13.768  65.366  0.00  0.00            
ATOM    692  CA  GLN A  95      38.696 -14.298  66.046  0.00  0.00            
ATOM    693  C   GLN A  95      38.606 -15.818  66.127  0.00  0.00            
ATOM    694  O   GLN A  95      37.495 -16.328  66.047  0.00  0.00            
ATOM    695  CB  GLN A  95      38.785 -13.588  67.426  0.00  0.00            
ATOM    696  CG  GLN A  95      39.875 -14.158  68.397  0.00  0.00            
ATOM    697  CD  GLN A  95      40.235 -13.418  69.707  0.00  0.00            
ATOM    698  OE1 GLN A  95      39.685 -12.348  70.066  0.00  0.00            
ATOM    699  NE2 GLN A  95      41.045 -14.008  70.587  0.00  0.00            
ATOM    700  N   ASP A  96      39.745 -16.468  66.317  0.00  0.00            
ATOM    701  CA  ASP A  96      39.935 -17.948  66.437  0.00  0.00            
ATOM    702  C   ASP A  96      38.775 -18.708  67.117  0.00  0.00            
ATOM    703  O   ASP A  96      38.365 -19.788  66.707  0.00  0.00            
ATOM    704  CB  ASP A  96      41.135 -18.338  67.277  0.00  0.00            
ATOM    705  CG  ASP A  96      41.375 -17.328  68.387  0.00  0.00            
ATOM    706  OD1 ASP A  96      42.095 -16.348  68.057  0.00  0.00            
ATOM    707  OD2 ASP A  96      40.735 -17.338  69.467  0.00  0.00            
ATOM    708  N   ASN A  97      38.265 -18.248  68.277  0.00  0.00            
ATOM    709  CA  ASN A  97      37.695 -19.088  69.317  0.00  0.00            
ATOM    710  C   ASN A  97      36.165 -19.308  69.147  0.00  0.00            
ATOM    711  O   ASN A  97      35.695 -19.568  68.067  0.00  0.00            
ATOM    712  CB  ASN A  97      38.105 -18.557  70.667  0.00  0.00            
ATOM    713  CG  ASN A  97      37.685 -17.157  70.927  0.00  0.00            
ATOM    714  OD1 ASN A  97      36.515 -16.777  71.146  0.00  0.00            
ATOM    715  ND2 ASN A  97      38.565 -16.217  70.757  0.00  0.00            
ATOM    716  N   THR A  98      35.355 -19.267  70.237  0.00  0.00            
ATOM    717  CA  THR A  98      33.905 -19.637  70.156  0.00  0.00            
ATOM    718  C   THR A  98      33.055 -18.717  69.326  0.00  0.00            
ATOM    719  O   THR A  98      32.245 -19.207  68.586  0.00  0.00            
ATOM    720  CB  THR A  98      33.184 -19.947  71.506  0.00  0.00            
ATOM    721  CG2 THR A  98      34.044 -20.297  72.727  0.00  0.00            
ATOM    722  OG1 THR A  98      32.504 -18.827  71.936  0.00  0.00            
ATOM    723  N   SER A  99      33.235 -17.407  69.496  0.00  0.00            
ATOM    724  CA  SER A  99      32.435 -16.367  68.886  0.00  0.00            
ATOM    725  C   SER A  99      32.285 -16.638  67.366  0.00  0.00            
ATOM    726  O   SER A  99      33.355 -16.698  66.756  0.00  0.00            
ATOM    727  CB  SER A  99      33.075 -14.957  69.326  0.00  0.00            
ATOM    728  OG  SER A  99      32.815 -14.747  70.736  0.00  0.00            
ATOM    729  N   ARG A 100      31.065 -16.788  66.866  0.00  0.00            
ATOM    730  CA  ARG A 100      30.856 -16.968  65.426  0.00  0.00            
ATOM    731  C   ARG A 100      29.826 -16.008  64.845  0.00  0.00            
ATOM    732  O   ARG A 100      28.926 -15.578  65.535  0.00  0.00            
ATOM    733  CB  ARG A 100      30.635 -18.508  65.176  0.00  0.00            
ATOM    734  CG  ARG A 100      29.195 -19.058  65.366  0.00  0.00            
ATOM    735  CD  ARG A 100      28.505 -18.627  66.695  0.00  0.00            
ATOM    736  NE  ARG A 100      29.235 -19.067  67.886  0.00  0.00            
ATOM    737  CZ  ARG A 100      28.855 -19.237  69.146  0.00  0.00            
ATOM    738  NH1 ARG A 100      27.695 -19.237  69.695  0.00  0.00            
ATOM    739  NH2 ARG A 100      29.785 -19.697  69.966  0.00  0.00            
ATOM    740  N   PHE A 101      29.716 -15.948  63.495  0.00  0.00            
ATOM    741  CA  PHE A 101      28.546 -15.328  62.785  0.00  0.00            
ATOM    742  C   PHE A 101      27.416 -16.298  62.555  0.00  0.00            
ATOM    743  O   PHE A 101      27.646 -17.488  62.325  0.00  0.00            
ATOM    744  CB  PHE A 101      28.996 -14.858  61.405  0.00  0.00            
ATOM    745  CG  PHE A 101      29.976 -13.698  61.345  0.00  0.00            
ATOM    746  CD1 PHE A 101      31.316 -13.928  61.085  0.00  0.00            
ATOM    747  CD2 PHE A 101      29.527 -12.368  61.505  0.00  0.00            
ATOM    748  CE1 PHE A 101      32.177 -12.858  61.075  0.00  0.00            
ATOM    749  CE2 PHE A 101      30.377 -11.298  61.515  0.00  0.00            
ATOM    750  CZ  PHE A 101      31.747 -11.528  61.315  0.00  0.00            
ATOM    751  N   PHE A 102      26.186 -15.858  62.745  0.00  0.00            
ATOM    752  CA  PHE A 102      24.986 -16.688  62.585  0.00  0.00            
ATOM    753  C   PHE A 102      24.036 -16.208  61.444  0.00  0.00            
ATOM    754  O   PHE A 102      23.426 -17.018  60.714  0.00  0.00            
ATOM    755  CB  PHE A 102      24.386 -16.707  63.984  0.00  0.00            
ATOM    756  CG  PHE A 102      22.886 -17.117  64.104  0.00  0.00            
ATOM    757  CD1 PHE A 102      22.346 -18.417  64.324  0.00  0.00            
ATOM    758  CD2 PHE A 102      22.006 -16.097  63.814  0.00  0.00            
ATOM    759  CE1 PHE A 102      20.986 -18.677  64.104  0.00  0.00            
ATOM    760  CE2 PHE A 102      20.616 -16.367  63.574  0.00  0.00            
ATOM    761  CZ  PHE A 102      20.106 -17.677  63.694  0.00  0.00            
ATOM    762  N   HIS A 103      24.026 -14.888  61.304  0.00  0.00            
ATOM    763  CA  HIS A 103      23.217 -14.358  60.284  0.00  0.00            
ATOM    764  C   HIS A 103      23.677 -12.988  59.764  0.00  0.00            
ATOM    765  O   HIS A 103      24.607 -12.348  60.294  0.00  0.00            
ATOM    766  CB  HIS A 103      21.746 -14.398  60.864  0.00  0.00            
ATOM    767  CG  HIS A 103      20.757 -13.818  59.923  0.00  0.00            
ATOM    768  CD2 HIS A 103      19.927 -12.758  60.133  0.00  0.00            
ATOM    769  CE1 HIS A 103      19.877 -13.258  57.953  0.00  0.00            
ATOM    770  ND1 HIS A 103      20.707 -14.128  58.593  0.00  0.00            
ATOM    771  NE2 HIS A 103      19.447 -12.378  58.883  0.00  0.00            
ATOM    772  N   VAL A 104      23.107 -12.608  58.644  0.00  0.00            
ATOM    773  CA  VAL A 104      23.787 -11.698  57.684  0.00  0.00            
ATOM    774  C   VAL A 104      22.757 -11.078  56.723  0.00  0.00            
ATOM    775  O   VAL A 104      21.867 -11.778  56.213  0.00  0.00            
ATOM    776  CB  VAL A 104      24.827 -12.509  56.914  0.00  0.00            
ATOM    777  CG1 VAL A 104      24.157 -13.779  56.314  0.00  0.00            
ATOM    778  CG2 VAL A 104      25.458 -11.829  55.754  0.00  0.00            
ATOM    779  N   ALA A 105      22.848  -9.768  56.553  0.00  0.00            
ATOM    780  CA  ALA A 105      21.828  -9.028  55.733  0.00  0.00            
ATOM    781  C   ALA A 105      22.308  -7.669  55.113  0.00  0.00            
ATOM    782  O   ALA A 105      23.198  -7.049  55.723  0.00  0.00            
ATOM    783  CB  ALA A 105      20.598  -8.818  56.563  0.00  0.00            
ATOM    784  N   PRO A 106      21.838  -7.229  53.943  0.00  0.00            
ATOM    785  CA  PRO A 106      20.818  -7.839  53.163  0.00  0.00            
ATOM    786  C   PRO A 106      21.358  -9.129  52.513  0.00  0.00            
ATOM    787  O   PRO A 106      22.528  -9.429  52.533  0.00  0.00            
ATOM    788  CB  PRO A 106      20.419  -6.789  52.052  0.00  0.00            
ATOM    789  CG  PRO A 106      21.729  -6.009  51.892  0.00  0.00            
ATOM    790  CD  PRO A 106      22.298  -5.999  53.313  0.00  0.00            
ATOM    791  N   THR A 107      20.418  -9.969  52.023  0.00  0.00            
ATOM    792  CA  THR A 107      20.598 -11.399  51.653  0.00  0.00            
ATOM    793  C   THR A 107      20.128 -11.739  50.273  0.00  0.00            
ATOM    794  O   THR A 107      19.439 -10.909  49.653  0.00  0.00            
ATOM    795  CB  THR A 107      19.938 -12.269  52.753  0.00  0.00            
ATOM    796  CG2 THR A 107      20.498 -13.659  52.913  0.00  0.00            
ATOM    797  OG1 THR A 107      20.058 -11.709  54.023  0.00  0.00            
ATOM    798  N   ASN A 108      20.538 -12.859  49.613  0.00  0.00            
ATOM    799  CA  ASN A 108      20.349 -13.010  48.183  0.00  0.00            
ATOM    800  C   ASN A 108      18.929 -13.309  47.843  0.00  0.00            
ATOM    801  O   ASN A 108      18.419 -14.339  48.283  0.00  0.00            
ATOM    802  CB  ASN A 108      21.299 -14.040  47.584  0.00  0.00            
ATOM    803  CG  ASN A 108      22.769 -13.610  47.694  0.00  0.00            
ATOM    804  OD1 ASN A 108      23.199 -12.650  47.024  0.00  0.00            
ATOM    805  ND2 ASN A 108      23.539 -14.210  48.594  0.00  0.00            
ATOM    806  N   ALA A 109      18.299 -12.400  47.073  0.00  0.00            
ATOM    807  CA  ALA A 109      16.949 -12.520  46.463  0.00  0.00            
ATOM    808  C   ALA A 109      17.079 -13.190  45.103  0.00  0.00            
ATOM    809  O   ALA A 109      18.159 -13.420  44.553  0.00  0.00            
ATOM    810  CB  ALA A 109      16.309 -11.049  46.472  0.00  0.00            
ATOM    811  N   VAL A 110      15.939 -13.460  44.523  0.00  0.00            
ATOM    812  CA  VAL A 110      15.709 -13.820  43.113  0.00  0.00            
ATOM    813  C   VAL A 110      15.490 -12.710  42.082  0.00  0.00            
ATOM    814  O   VAL A 110      15.210 -11.540  42.452  0.00  0.00            
ATOM    815  CB  VAL A 110      14.469 -14.730  43.123  0.00  0.00            
ATOM    816  CG1 VAL A 110      14.819 -16.020  43.863  0.00  0.00            
ATOM    817  CG2 VAL A 110      13.169 -14.200  43.882  0.00  0.00            
ATOM    818  N   GLU A 111      15.660 -12.960  40.772  0.00  0.00            
ATOM    819  CA  GLU A 111      15.630 -11.960  39.622  0.00  0.00            
ATOM    820  C   GLU A 111      14.560 -12.321  38.582  0.00  0.00            
ATOM    821  O   GLU A 111      14.760 -13.241  37.762  0.00  0.00            
ATOM    822  CB  GLU A 111      17.020 -11.941  38.853  0.00  0.00            
ATOM    823  CG  GLU A 111      17.950 -10.991  39.653  0.00  0.00            
ATOM    824  CD  GLU A 111      19.440 -11.061  39.203  0.00  0.00            
ATOM    825  OE1 GLU A 111      19.890 -10.101  38.533  0.00  0.00            
ATOM    826  OE2 GLU A 111      20.180 -11.981  39.663  0.00  0.00            
ATOM    827  N   GLU A 112      13.350 -11.740  38.722  0.00  0.00            
ATOM    828  CA  GLU A 112      12.160 -12.090  38.052  0.00  0.00            
ATOM    829  C   GLU A 112      11.981 -11.241  36.752  0.00  0.00            
ATOM    830  O   GLU A 112      12.641 -10.261  36.492  0.00  0.00            
ATOM    831  CB  GLU A 112      10.960 -12.020  39.062  0.00  0.00            
ATOM    832  CG  GLU A 112      11.140 -12.640  40.452  0.00  0.00            
ATOM    833  CD  GLU A 112      11.670 -14.070  40.592  0.00  0.00            
ATOM    834  OE1 GLU A 112      11.140 -14.730  41.492  0.00  0.00            
ATOM    835  OE2 GLU A 112      12.660 -14.430  39.852  0.00  0.00            
ATOM    836  N   THR A 113      11.121 -11.681  35.872  0.00  0.00            
ATOM    837  CA  THR A 113      10.781 -10.861  34.681  0.00  0.00            
ATOM    838  C   THR A 113       9.361 -11.121  34.111  0.00  0.00            
ATOM    839  O   THR A 113       8.931 -12.291  34.141  0.00  0.00            
ATOM    840  CB  THR A 113      11.621 -11.321  33.442  0.00  0.00            
ATOM    841  CG2 THR A 113      13.091 -11.131  33.502  0.00  0.00            
ATOM    842  OG1 THR A 113      11.411 -12.631  32.992  0.00  0.00            
ATOM    843  N   THR A 114       8.721 -10.191  33.341  0.00  0.00            
ATOM    844  CA  THR A 114       7.381 -10.471  32.811  0.00  0.00            
ATOM    845  C   THR A 114       7.462 -10.861  31.331  0.00  0.00            
ATOM    846  O   THR A 114       8.322 -10.471  30.611  0.00  0.00            
ATOM    847  CB  THR A 114       6.491  -9.191  33.060  0.00  0.00            
ATOM    848  CG2 THR A 114       5.052  -9.431  32.700  0.00  0.00            
ATOM    849  OG1 THR A 114       6.541  -8.631  34.330  0.00  0.00            
ATOM    850  N   VAL A 115       6.512 -11.681  30.931  0.00  0.00            
ATOM    851  CA  VAL A 115       6.372 -12.191  29.551  0.00  0.00            
ATOM    852  C   VAL A 115       5.072 -11.961  28.961  0.00  0.00            
ATOM    853  O   VAL A 115       4.122 -11.951  29.730  0.00  0.00            
ATOM    854  CB  VAL A 115       6.682 -13.711  29.571  0.00  0.00            
ATOM    855  CG1 VAL A 115       5.502 -14.751  29.391  0.00  0.00            
ATOM    856  CG2 VAL A 115       7.892 -13.982  28.581  0.00  0.00            
ATOM    857  N   THR A 116       4.952 -11.971  27.661  0.00  0.00            
ATOM    858  CA  THR A 116       3.732 -12.191  26.920  0.00  0.00            
ATOM    859  C   THR A 116       3.902 -13.372  25.931  0.00  0.00            
ATOM    860  O   THR A 116       4.952 -13.802  25.551  0.00  0.00            
ATOM    861  CB  THR A 116       3.282 -11.042  26.050  0.00  0.00            
ATOM    862  CG2 THR A 116       2.972  -9.681  26.700  0.00  0.00            
ATOM    863  OG1 THR A 116       4.203 -10.912  24.960  0.00  0.00            
ATOM    864  N   SER A 117       2.822 -13.802  25.440  0.00  0.00            
ATOM    865  CA  SER A 117       2.573 -14.122  24.060  0.00  0.00            
ATOM    866  C   SER A 117       1.203 -13.582  23.700  0.00  0.00            
ATOM    867  O   SER A 117       0.163 -13.962  24.300  0.00  0.00            
ATOM    868  CB  SER A 117       2.603 -15.642  23.781  0.00  0.00            
ATOM    869  OG  SER A 117       3.863 -16.242  23.591  0.00  0.00            
ATOM    870  N   SER A 118       1.163 -12.792  22.650  0.00  0.00            
ATOM    871  CA  SER A 118      -0.017 -12.172  22.000  0.00  0.00            
ATOM    872  C   SER A 118      -0.267 -12.712  20.560  0.00  0.00            
ATOM    873  O   SER A 118       0.693 -12.582  19.790  0.00  0.00            
ATOM    874  CB  SER A 118       0.253 -10.612  21.980  0.00  0.00            
ATOM    875  OG  SER A 118       0.713 -10.132  23.230  0.00  0.00            
ATOM    876  N   VAL A 119      -1.407 -13.302  20.180  0.00  0.00            
ATOM    877  CA  VAL A 119      -1.657 -13.682  18.810  0.00  0.00            
ATOM    878  C   VAL A 119      -2.636 -12.722  18.099  0.00  0.00            
ATOM    879  O   VAL A 119      -3.596 -12.222  18.649  0.00  0.00            
ATOM    880  CB  VAL A 119      -1.877 -15.292  18.640  0.00  0.00            
ATOM    881  CG1 VAL A 119      -2.016 -15.623  17.030  0.00  0.00            
ATOM    882  CG2 VAL A 119      -0.737 -16.132  19.360  0.00  0.00            
ATOM    883  N   SER A 120      -2.466 -12.463  16.759  0.00  0.00            
ATOM    884  CA  SER A 120      -3.466 -11.763  15.909  0.00  0.00            
ATOM    885  C   SER A 120      -3.976 -12.503  14.709  0.00  0.00            
ATOM    886  O   SER A 120      -3.356 -13.473  14.199  0.00  0.00            
ATOM    887  CB  SER A 120      -2.996 -10.373  15.459  0.00  0.00            
ATOM    888  OG  SER A 120      -2.086  -9.983  16.439  0.00  0.00            
ATOM    889  N   TYR A 121      -5.086 -12.073  14.169  0.00  0.00            
ATOM    890  CA  TYR A 121      -5.585 -12.523  12.849  0.00  0.00            
ATOM    891  C   TYR A 121      -6.755 -11.703  12.279  0.00  0.00            
ATOM    892  O   TYR A 121      -7.665 -11.193  12.978  0.00  0.00            
ATOM    893  CB  TYR A 121      -6.026 -13.963  13.049  0.00  0.00            
ATOM    894  CG  TYR A 121      -6.956 -14.233  14.279  0.00  0.00            
ATOM    895  CD1 TYR A 121      -8.376 -14.382  14.129  0.00  0.00            
ATOM    896  CD2 TYR A 121      -6.366 -14.562  15.519  0.00  0.00            
ATOM    897  CE1 TYR A 121      -9.206 -14.712  15.219  0.00  0.00            
ATOM    898  CE2 TYR A 121      -7.236 -14.832  16.649  0.00  0.00            
ATOM    899  CZ  TYR A 121      -8.626 -14.972  16.519  0.00  0.00            
ATOM    900  OH  TYR A 121      -9.446 -14.932  17.589  0.00  0.00            
ATOM    901  N   GLN A 122      -6.615 -11.453  10.989  0.00  0.00            
ATOM    902  CA  GLN A 122      -7.295 -10.293  10.378  0.00  0.00            
ATOM    903  C   GLN A 122      -7.865 -10.673   8.978  0.00  0.00            
ATOM    904  O   GLN A 122      -7.155 -11.453   8.348  0.00  0.00            
ATOM    905  CB  GLN A 122      -6.425  -9.003  10.298  0.00  0.00            
ATOM    906  CG  GLN A 122      -4.875  -9.153  10.029  0.00  0.00            
ATOM    907  CD  GLN A 122      -4.125  -9.493  11.269  0.00  0.00            
ATOM    908  OE1 GLN A 122      -4.675  -9.503  12.349  0.00  0.00            
ATOM    909  NE2 GLN A 122      -2.815  -9.783  11.239  0.00  0.00            
ATOM    910  N   LEU A 123      -9.105 -10.303   8.658  0.00  0.00            
ATOM    911  CA  LEU A 123      -9.964 -10.753   7.528  0.00  0.00            
ATOM    912  C   LEU A 123     -10.514  -9.383   6.978  0.00  0.00            
ATOM    913  O   LEU A 123     -11.554  -8.873   7.537  0.00  0.00            
ATOM    914  CB  LEU A 123     -11.075 -11.753   7.968  0.00  0.00            
ATOM    915  CG  LEU A 123     -10.655 -13.073   8.688  0.00  0.00            
ATOM    916  CD1 LEU A 123     -11.945 -13.873   9.058  0.00  0.00            
ATOM    917  CD2 LEU A 123      -9.705 -13.853   7.728  0.00  0.00            
ATOM    918  N   GLY A 124      -9.944  -8.954   5.818  0.00  0.00            
ATOM    919  CA  GLY A 124     -10.354  -7.744   5.117  0.00  0.00            
ATOM    920  C   GLY A 124     -10.494  -7.894   3.577  0.00  0.00            
ATOM    921  O   GLY A 124     -10.164  -8.914   2.968  0.00  0.00            
ATOM    922  N   GLY A 125     -10.973  -6.804   2.937  0.00  0.00            
ATOM    923  CA  GLY A 125     -11.173  -6.764   1.467  0.00  0.00            
ATOM    924  C   GLY A 125     -11.203  -5.374   0.847  0.00  0.00            
ATOM    925  O   GLY A 125     -11.103  -4.404   1.597  0.00  0.00            
ATOM    926  N   SER A 126     -11.373  -5.274  -0.483  0.00  0.00            
ATOM    927  CA  SER A 126     -11.642  -4.015  -1.293  0.00  0.00            
ATOM    928  C   SER A 126     -12.452  -4.255  -2.593  0.00  0.00            
ATOM    929  O   SER A 126     -12.612  -5.365  -3.193  0.00  0.00            
ATOM    930  CB  SER A 126     -10.322  -3.325  -1.613  0.00  0.00            
ATOM    931  OG  SER A 126      -9.652  -4.115  -2.543  0.00  0.00            
ATOM    932  N   ILE A 127     -13.142  -3.195  -3.004  0.00  0.00            
ATOM    933  CA  ILE A 127     -14.052  -2.975  -4.134  0.00  0.00            
ATOM    934  C   ILE A 127     -13.762  -1.675  -4.834  0.00  0.00            
ATOM    935  O   ILE A 127     -14.322  -0.665  -4.434  0.00  0.00            
ATOM    936  CB  ILE A 127     -15.512  -3.045  -3.684  0.00  0.00            
ATOM    937  CG1 ILE A 127     -15.812  -4.384  -2.884  0.00  0.00            
ATOM    938  CG2 ILE A 127     -16.412  -2.965  -4.934  0.00  0.00            
ATOM    939  CD1 ILE A 127     -15.682  -4.304  -1.344  0.00  0.00            
ATOM    940  N   ASP A 128     -12.932  -1.665  -5.874  0.00  0.00            
ATOM    941  CA  ASP A 128     -12.291  -0.445  -6.414  0.00  0.00            
ATOM    942  C   ASP A 128     -12.601  -0.295  -7.874  0.00  0.00            
ATOM    943  O   ASP A 128     -12.991  -1.236  -8.524  0.00  0.00            
ATOM    944  CB  ASP A 128     -10.801  -0.415  -5.994  0.00  0.00            
ATOM    945  CG  ASP A 128     -10.542  -1.055  -4.634  0.00  0.00            
ATOM    946  OD1 ASP A 128     -10.922  -0.435  -3.604  0.00  0.00            
ATOM    947  OD2 ASP A 128     -10.002  -2.205  -4.593  0.00  0.00            
ATOM    948  N   ALA A 129     -12.631   0.904  -8.424  0.00  0.00            
ATOM    949  CA  ALA A 129     -13.391   1.154  -9.674  0.00  0.00            
ATOM    950  C   ALA A 129     -13.060   2.484 -10.385  0.00  0.00            
ATOM    951  O   ALA A 129     -13.271   3.574  -9.855  0.00  0.00            
ATOM    952  CB  ALA A 129     -14.881   1.135  -9.235  0.00  0.00            
ATOM    953  N   SER A 130     -12.660   2.514 -11.635  0.00  0.00            
ATOM    954  CA  SER A 130     -12.510   3.684 -12.485  0.00  0.00            
ATOM    955  C   SER A 130     -13.920   4.354 -12.735  0.00  0.00            
ATOM    956  O   SER A 130     -14.960   3.684 -12.835  0.00  0.00            
ATOM    957  CB  SER A 130     -11.960   3.214 -13.844  0.00  0.00            
ATOM    958  OG  SER A 130     -11.110   2.124 -13.914  0.00  0.00            
ATOM    959  N   VAL A 131     -13.960   5.664 -13.015  0.00  0.00            
ATOM    960  CA  VAL A 131     -15.210   6.374 -13.426  0.00  0.00            
ATOM    961  C   VAL A 131     -15.439   6.024 -14.945  0.00  0.00            
ATOM    962  O   VAL A 131     -14.559   6.174 -15.795  0.00  0.00            
ATOM    963  CB  VAL A 131     -15.130   7.894 -13.066  0.00  0.00            
ATOM    964  CG1 VAL A 131     -16.249   8.664 -13.786  0.00  0.00            
ATOM    965  CG2 VAL A 131     -15.150   8.214 -11.536  0.00  0.00            
ATOM    966  N   THR A 132     -16.569   5.584 -15.476  0.00  0.00            
ATOM    967  CA  THR A 132     -17.750   5.164 -14.806  0.00  0.00            
ATOM    968  C   THR A 132     -17.580   3.784 -14.286  0.00  0.00            
ATOM    969  O   THR A 132     -17.140   2.904 -15.045  0.00  0.00            
ATOM    970  CB  THR A 132     -18.959   5.194 -15.736  0.00  0.00            
ATOM    971  CG2 THR A 132     -20.320   5.204 -15.006  0.00  0.00            
ATOM    972  OG1 THR A 132     -18.969   6.444 -16.386  0.00  0.00            
ATOM    973  N   PRO A 133     -18.130   3.584 -13.076  0.00  0.00            
ATOM    974  CA  PRO A 133     -18.180   2.244 -12.495  0.00  0.00            
ATOM    975  C   PRO A 133     -19.310   1.374 -13.135  0.00  0.00            
ATOM    976  O   PRO A 133     -20.250   0.934 -12.496  0.00  0.00            
ATOM    977  CB  PRO A 133     -18.270   2.495 -10.985  0.00  0.00            
ATOM    978  CG  PRO A 133     -19.310   3.605 -11.006  0.00  0.00            
ATOM    979  CD  PRO A 133     -18.770   4.524 -12.116  0.00  0.00            
ATOM    980  N   SER A 134     -19.210   1.114 -14.445  0.00  0.00            
ATOM    981  CA  SER A 134     -19.850  -0.076 -15.085  0.00  0.00            
ATOM    982  C   SER A 134     -19.100  -1.366 -14.755  0.00  0.00            
ATOM    983  O   SER A 134     -17.900  -1.276 -14.615  0.00  0.00            
ATOM    984  CB  SER A 134     -19.920  -0.026 -16.615  0.00  0.00            
ATOM    985  OG  SER A 134     -20.780  -1.006 -17.205  0.00  0.00            
ATOM    986  N   GLY A 135     -19.810  -2.506 -14.725  0.00  0.00            
ATOM    987  CA  GLY A 135     -19.260  -3.856 -14.545  0.00  0.00            
ATOM    988  C   GLY A 135     -17.740  -3.976 -14.634  0.00  0.00            
ATOM    989  O   GLY A 135     -17.090  -4.136 -13.594  0.00  0.00            
ATOM    990  N   PRO A 136     -17.170  -3.946 -15.894  0.00  0.00            
ATOM    991  CA  PRO A 136     -15.790  -4.206 -16.224  0.00  0.00            
ATOM    992  C   PRO A 136     -14.820  -3.116 -15.924  0.00  0.00            
ATOM    993  O   PRO A 136     -13.640  -3.377 -16.014  0.00  0.00            
ATOM    994  CB  PRO A 136     -15.820  -4.627 -17.724  0.00  0.00            
ATOM    995  CG  PRO A 136     -16.920  -3.817 -18.354  0.00  0.00            
ATOM    996  CD  PRO A 136     -17.900  -3.896 -17.154  0.00  0.00            
ATOM    997  N   SER A 137     -15.290  -1.936 -15.474  0.00  0.00            
ATOM    998  CA  SER A 137     -14.450  -0.926 -14.764  0.00  0.00            
ATOM    999  C   SER A 137     -14.180  -1.196 -13.244  0.00  0.00            
ATOM   1000  O   SER A 137     -13.730  -0.246 -12.594  0.00  0.00            
ATOM   1001  CB  SER A 137     -15.160   0.424 -14.975  0.00  0.00            
ATOM   1002  OG  SER A 137     -15.640   0.664 -16.305  0.00  0.00            
ATOM   1003  N   GLY A 138     -14.440  -2.406 -12.784  0.00  0.00            
ATOM   1004  CA  GLY A 138     -14.371  -2.836 -11.404  0.00  0.00            
ATOM   1005  C   GLY A 138     -13.191  -3.746 -11.094  0.00  0.00            
ATOM   1006  O   GLY A 138     -12.891  -4.656 -11.853  0.00  0.00            
ATOM   1007  N   GLU A 139     -12.551  -3.596  -9.954  0.00  0.00            
ATOM   1008  CA  GLU A 139     -11.601  -4.486  -9.293  0.00  0.00            
ATOM   1009  C   GLU A 139     -12.251  -5.136  -8.033  0.00  0.00            
ATOM   1010  O   GLU A 139     -13.191  -4.585  -7.504  0.00  0.00            
ATOM   1011  CB  GLU A 139     -10.501  -3.536  -8.843  0.00  0.00            
ATOM   1012  CG  GLU A 139      -9.531  -3.086  -9.943  0.00  0.00            
ATOM   1013  CD  GLU A 139      -8.401  -4.026 -10.463  0.00  0.00            
ATOM   1014  OE1 GLU A 139      -7.251  -3.566 -10.613  0.00  0.00            
ATOM   1015  OE2 GLU A 139      -8.691  -5.206 -10.813  0.00  0.00            
ATOM   1016  N   SER A 140     -11.742  -6.215  -7.533  0.00  0.00            
ATOM   1017  CA  SER A 140     -12.032  -6.675  -6.173  0.00  0.00            
ATOM   1018  C   SER A 140     -11.032  -7.695  -5.543  0.00  0.00            
ATOM   1019  O   SER A 140     -10.512  -8.485  -6.383  0.00  0.00            
ATOM   1020  CB  SER A 140     -13.452  -7.145  -6.203  0.00  0.00            
ATOM   1021  OG  SER A 140     -13.482  -8.325  -6.893  0.00  0.00            
ATOM   1022  N   GLY A 141     -10.802  -7.685  -4.203  0.00  0.00            
ATOM   1023  CA  GLY A 141      -9.732  -8.465  -3.522  0.00  0.00            
ATOM   1024  C   GLY A 141     -10.043  -8.865  -2.072  0.00  0.00            
ATOM   1025  O   GLY A 141     -10.633  -8.095  -1.313  0.00  0.00            
ATOM   1026  N   ALA A 142      -9.553  -9.995  -1.572  0.00  0.00            
ATOM   1027  CA  ALA A 142      -9.643 -10.335  -0.122  0.00  0.00            
ATOM   1028  C   ALA A 142      -8.223 -10.475   0.418  0.00  0.00            
ATOM   1029  O   ALA A 142      -7.403 -11.075  -0.302  0.00  0.00            
ATOM   1030  CB  ALA A 142     -10.653 -11.514   0.078  0.00  0.00            
ATOM   1031  N   THR A 143      -7.883  -9.974   1.578  0.00  0.00            
ATOM   1032  CA  THR A 143      -6.564 -10.084   2.218  0.00  0.00            
ATOM   1033  C   THR A 143      -6.754 -10.514   3.668  0.00  0.00            
ATOM   1034  O   THR A 143      -7.784 -10.334   4.328  0.00  0.00            
ATOM   1035  CB  THR A 143      -5.683  -8.794   2.098  0.00  0.00            
ATOM   1036  CG2 THR A 143      -6.273  -7.634   2.818  0.00  0.00            
ATOM   1037  OG1 THR A 143      -4.373  -9.065   2.549  0.00  0.00            
ATOM   1038  N   GLY A 144      -5.674 -11.104   4.129  0.00  0.00            
ATOM   1039  CA  GLY A 144      -5.674 -11.904   5.359  0.00  0.00            
ATOM   1040  C   GLY A 144      -4.284 -12.024   5.909  0.00  0.00            
ATOM   1041  O   GLY A 144      -3.384 -12.434   5.189  0.00  0.00            
ATOM   1042  N   ASP A 145      -4.064 -11.694   7.199  0.00  0.00            
ATOM   1043  CA  ASP A 145      -2.755 -11.944   7.799  0.00  0.00            
ATOM   1044  C   ASP A 145      -3.005 -12.624   9.159  0.00  0.00            
ATOM   1045  O   ASP A 145      -4.075 -12.483   9.759  0.00  0.00            
ATOM   1046  CB  ASP A 145      -1.964 -10.634   7.899  0.00  0.00            
ATOM   1047  CG  ASP A 145      -0.545 -10.764   8.519  0.00  0.00            
ATOM   1048  OD1 ASP A 145       0.406 -10.934   7.720  0.00  0.00            
ATOM   1049  OD2 ASP A 145      -0.425 -10.884   9.760  0.00  0.00            
ATOM   1050  N   VAL A 146      -1.955 -13.284   9.620  0.00  0.00            
ATOM   1051  CA  VAL A 146      -1.725 -13.893  10.930  0.00  0.00            
ATOM   1052  C   VAL A 146      -0.395 -13.353  11.560  0.00  0.00            
ATOM   1053  O   VAL A 146       0.725 -13.674  11.110  0.00  0.00            
ATOM   1054  CB  VAL A 146      -1.765 -15.423  10.830  0.00  0.00            
ATOM   1055  CG1 VAL A 146      -1.316 -16.163  12.070  0.00  0.00            
ATOM   1056  CG2 VAL A 146      -3.185 -15.973  10.700  0.00  0.00            
ATOM   1057  N   THR A 147      -0.565 -12.453  12.540  0.00  0.00            
ATOM   1058  CA  THR A 147       0.565 -11.853  13.470  0.00  0.00            
ATOM   1059  C   THR A 147       0.814 -12.673  14.800  0.00  0.00            
ATOM   1060  O   THR A 147      -0.116 -12.893  15.610  0.00  0.00            
ATOM   1061  CB  THR A 147       0.335 -10.393  13.820  0.00  0.00            
ATOM   1062  CG2 THR A 147       1.575  -9.583  14.320  0.00  0.00            
ATOM   1063  OG1 THR A 147      -0.175  -9.913  12.629  0.00  0.00            
ATOM   1064  N   TRP A 148       2.074 -12.963  15.030  0.00  0.00            
ATOM   1065  CA  TRP A 148       2.634 -13.383  16.340  0.00  0.00            
ATOM   1066  C   TRP A 148       3.394 -12.213  16.990  0.00  0.00            
ATOM   1067  O   TRP A 148       4.184 -11.563  16.320  0.00  0.00            
ATOM   1068  CB  TRP A 148       3.644 -14.493  16.161  0.00  0.00            
ATOM   1069  CG  TRP A 148       3.024 -15.803  16.201  0.00  0.00            
ATOM   1070  CD1 TRP A 148       3.114 -16.603  17.271  0.00  0.00            
ATOM   1071  CD2 TRP A 148       2.454 -16.653  15.141  0.00  0.00            
ATOM   1072  CE2 TRP A 148       2.154 -17.913  15.711  0.00  0.00            
ATOM   1073  CE3 TRP A 148       2.274 -16.593  13.751  0.00  0.00            
ATOM   1074  NE1 TRP A 148       2.433 -17.713  17.051  0.00  0.00            
ATOM   1075  CZ2 TRP A 148       1.674 -18.993  14.951  0.00  0.00            
ATOM   1076  CZ3 TRP A 148       1.874 -17.653  12.961  0.00  0.00            
ATOM   1077  CH2 TRP A 148       1.554 -18.853  13.571  0.00  0.00            
ATOM   1078  N   SER A 149       3.224 -11.993  18.290  0.00  0.00            
ATOM   1079  CA  SER A 149       4.174 -11.033  19.020  0.00  0.00            
ATOM   1080  C   SER A 149       4.553 -11.623  20.360  0.00  0.00            
ATOM   1081  O   SER A 149       3.653 -11.862  21.170  0.00  0.00            
ATOM   1082  CB  SER A 149       3.554  -9.623  19.190  0.00  0.00            
ATOM   1083  OG  SER A 149       3.414  -8.933  17.980  0.00  0.00            
ATOM   1084  N   ASP A 150       5.863 -11.793  20.561  0.00  0.00            
ATOM   1085  CA  ASP A 150       6.473 -12.272  21.821  0.00  0.00            
ATOM   1086  C   ASP A 150       7.323 -11.202  22.451  0.00  0.00            
ATOM   1087  O   ASP A 150       8.263 -10.643  21.831  0.00  0.00            
ATOM   1088  CB  ASP A 150       7.173 -13.613  21.531  0.00  0.00            
ATOM   1089  CG  ASP A 150       6.123 -14.563  20.921  0.00  0.00            
ATOM   1090  OD1 ASP A 150       5.183 -15.012  21.631  0.00  0.00            
ATOM   1091  OD2 ASP A 150       6.233 -14.893  19.721  0.00  0.00            
ATOM   1092  N   ASP A 151       7.033 -10.902  23.681  0.00  0.00            
ATOM   1093  CA  ASP A 151       7.593  -9.702  24.431  0.00  0.00            
ATOM   1094  C   ASP A 151       8.243 -10.062  25.781  0.00  0.00            
ATOM   1095  O   ASP A 151       7.632 -10.862  26.561  0.00  0.00            
ATOM   1096  CB  ASP A 151       6.553  -8.692  24.780  0.00  0.00            
ATOM   1097  CG  ASP A 151       5.613  -8.152  23.610  0.00  0.00            
ATOM   1098  OD1 ASP A 151       5.953  -7.132  23.040  0.00  0.00            
ATOM   1099  OD2 ASP A 151       4.573  -8.862  23.240  0.00  0.00            
ATOM   1100  N   VAL A 152       9.383  -9.502  26.171  0.00  0.00            
ATOM   1101  CA  VAL A 152       9.992  -9.792  27.511  0.00  0.00            
ATOM   1102  C   VAL A 152      10.442  -8.522  28.261  0.00  0.00            
ATOM   1103  O   VAL A 152      11.122  -7.692  27.671  0.00  0.00            
ATOM   1104  CB  VAL A 152      11.242 -10.682  27.361  0.00  0.00            
ATOM   1105  CG1 VAL A 152      11.572 -11.252  28.762  0.00  0.00            
ATOM   1106  CG2 VAL A 152      11.022 -11.942  26.502  0.00  0.00            
ATOM   1107  N   SER A 153       9.992  -8.272  29.491  0.00  0.00            
ATOM   1108  CA  SER A 153      10.192  -7.011  30.191  0.00  0.00            
ATOM   1109  C   SER A 153      10.982  -7.241  31.451  0.00  0.00            
ATOM   1110  O   SER A 153      10.582  -8.111  32.231  0.00  0.00            
ATOM   1111  CB  SER A 153       8.892  -6.221  30.420  0.00  0.00            
ATOM   1112  OG  SER A 153       8.982  -4.781  30.760  0.00  0.00            
ATOM   1113  N   TYR A 154      12.062  -6.431  31.601  0.00  0.00            
ATOM   1114  CA  TYR A 154      12.882  -6.411  32.761  0.00  0.00            
ATOM   1115  C   TYR A 154      13.532  -5.081  33.141  0.00  0.00            
ATOM   1116  O   TYR A 154      13.812  -4.171  32.371  0.00  0.00            
ATOM   1117  CB  TYR A 154      13.932  -7.601  32.741  0.00  0.00            
ATOM   1118  CG  TYR A 154      15.122  -7.552  31.732  0.00  0.00            
ATOM   1119  CD1 TYR A 154      16.382  -8.012  32.242  0.00  0.00            
ATOM   1120  CD2 TYR A 154      15.002  -7.002  30.411  0.00  0.00            
ATOM   1121  CE1 TYR A 154      17.532  -7.852  31.482  0.00  0.00            
ATOM   1122  CE2 TYR A 154      16.192  -7.012  29.602  0.00  0.00            
ATOM   1123  CZ  TYR A 154      17.382  -7.452  30.162  0.00  0.00            
ATOM   1124  OH  TYR A 154      18.502  -7.562  29.432  0.00  0.00            
ATOM   1125  N   ASP A 155      13.902  -4.941  34.431  0.00  0.00            
ATOM   1126  CA  ASP A 155      14.612  -3.781  34.991  0.00  0.00            
ATOM   1127  C   ASP A 155      16.021  -4.171  35.161  0.00  0.00            
ATOM   1128  O   ASP A 155      16.331  -5.371  35.231  0.00  0.00            
ATOM   1129  CB  ASP A 155      14.181  -3.211  36.371  0.00  0.00            
ATOM   1130  CG  ASP A 155      12.651  -3.381  36.591  0.00  0.00            
ATOM   1131  OD1 ASP A 155      12.111  -4.351  37.191  0.00  0.00            
ATOM   1132  OD2 ASP A 155      11.981  -2.471  36.020  0.00  0.00            
ATOM   1133  N   GLN A 156      16.922  -3.251  35.041  0.00  0.00            
ATOM   1134  CA  GLN A 156      18.332  -3.321  35.381  0.00  0.00            
ATOM   1135  C   GLN A 156      18.741  -2.131  36.211  0.00  0.00            
ATOM   1136  O   GLN A 156      18.442  -1.031  35.771  0.00  0.00            
ATOM   1137  CB  GLN A 156      19.102  -3.732  34.102  0.00  0.00            
ATOM   1138  CG  GLN A 156      19.042  -5.272  33.892  0.00  0.00            
ATOM   1139  CD  GLN A 156      19.511  -6.131  35.062  0.00  0.00            
ATOM   1140  OE1 GLN A 156      20.341  -5.681  35.812  0.00  0.00            
ATOM   1141  NE2 GLN A 156      19.011  -7.321  35.292  0.00  0.00            
ATOM   1142  N   THR A 157      19.461  -2.391  37.302  0.00  0.00            
ATOM   1143  CA  THR A 157      20.201  -1.401  38.111  0.00  0.00            
ATOM   1144  C   THR A 157      21.531  -1.011  37.692  0.00  0.00            
ATOM   1145  O   THR A 157      22.201  -1.791  37.032  0.00  0.00            
ATOM   1146  CB  THR A 157      20.291  -1.931  39.602  0.00  0.00            
ATOM   1147  CG2 THR A 157      18.971  -1.861  40.441  0.00  0.00            
ATOM   1148  OG1 THR A 157      20.781  -3.261  39.622  0.00  0.00            
ATOM   1149  N   SER A 158      22.031   0.229  38.062  0.00  0.00            
ATOM   1150  CA  SER A 158      23.401   0.619  37.722  0.00  0.00            
ATOM   1151  C   SER A 158      24.371  -0.231  38.462  0.00  0.00            
ATOM   1152  O   SER A 158      25.481  -0.451  37.982  0.00  0.00            
ATOM   1153  CB  SER A 158      23.651   2.109  38.022  0.00  0.00            
ATOM   1154  OG  SER A 158      22.602   3.009  37.731  0.00  0.00            
ATOM   1155  N   TYR A 159      24.001  -0.551  39.732  0.00  0.00            
ATOM   1156  CA  TYR A 159      24.851  -1.251  40.712  0.00  0.00            
ATOM   1157  C   TYR A 159      24.141  -2.471  41.402  0.00  0.00            
ATOM   1158  O   TYR A 159      23.001  -2.301  41.902  0.00  0.00            
ATOM   1159  CB  TYR A 159      25.271  -0.321  41.862  0.00  0.00            
ATOM   1160  CG  TYR A 159      26.481   0.579  41.482  0.00  0.00            
ATOM   1161  CD1 TYR A 159      26.211   1.769  40.822  0.00  0.00            
ATOM   1162  CD2 TYR A 159      27.791   0.209  41.823  0.00  0.00            
ATOM   1163  CE1 TYR A 159      27.311   2.639  40.442  0.00  0.00            
ATOM   1164  CE2 TYR A 159      28.851   1.009  41.483  0.00  0.00            
ATOM   1165  CZ  TYR A 159      28.621   2.179  40.692  0.00  0.00            
ATOM   1166  OH  TYR A 159      29.621   2.989  40.212  0.00  0.00            
ATOM   1167  N   LYS A 160      24.751  -3.731  41.363  0.00  0.00            
ATOM   1168  CA  LYS A 160      24.010  -4.931  41.873  0.00  0.00            
ATOM   1169  C   LYS A 160      24.530  -5.361  43.303  0.00  0.00            
ATOM   1170  O   LYS A 160      25.720  -5.561  43.503  0.00  0.00            
ATOM   1171  CB  LYS A 160      24.160  -5.931  40.663  0.00  0.00            
ATOM   1172  CG  LYS A 160      23.260  -7.151  40.873  0.00  0.00            
ATOM   1173  CD  LYS A 160      23.640  -8.301  39.923  0.00  0.00            
ATOM   1174  CE  LYS A 160      22.730  -9.481  40.193  0.00  0.00            
ATOM   1175  NZ  LYS A 160      22.550 -10.461  39.063  0.00  0.00            
ATOM   1176  N   THR A 161      23.590  -5.530  44.263  0.00  0.00            
ATOM   1177  CA  THR A 161      23.790  -5.910  45.733  0.00  0.00            
ATOM   1178  C   THR A 161      23.929  -7.420  45.893  0.00  0.00            
ATOM   1179  O   THR A 161      22.929  -8.120  46.293  0.00  0.00            
ATOM   1180  CB  THR A 161      22.720  -5.160  46.622  0.00  0.00            
ATOM   1181  CG2 THR A 161      22.959  -5.400  48.123  0.00  0.00            
ATOM   1182  OG1 THR A 161      22.810  -3.790  46.362  0.00  0.00            
ATOM   1183  N   ASN A 162      25.110  -7.940  45.453  0.00  0.00            
ATOM   1184  CA  ASN A 162      25.489  -9.290  45.784  0.00  0.00            
ATOM   1185  C   ASN A 162      25.899  -9.450  47.294  0.00  0.00            
ATOM   1186  O   ASN A 162      26.659  -8.640  47.844  0.00  0.00            
ATOM   1187  CB  ASN A 162      26.749  -9.750  44.864  0.00  0.00            
ATOM   1188  CG  ASN A 162      26.600  -9.441  43.364  0.00  0.00            
ATOM   1189  OD1 ASN A 162      25.620  -9.781  42.724  0.00  0.00            
ATOM   1190  ND2 ASN A 162      27.560  -8.671  42.804  0.00  0.00            
ATOM   1191  N   LEU A 163      25.369 -10.420  48.024  0.00  0.00            
ATOM   1192  CA  LEU A 163      25.959 -10.920  49.244  0.00  0.00            
ATOM   1193  C   LEU A 163      26.849 -12.150  48.894  0.00  0.00            
ATOM   1194  O   LEU A 163      26.199 -13.070  48.364  0.00  0.00            
ATOM   1195  CB  LEU A 163      24.868 -11.250  50.334  0.00  0.00            
ATOM   1196  CG  LEU A 163      25.408 -11.889  51.564  0.00  0.00            
ATOM   1197  CD1 LEU A 163      26.348 -11.089  52.504  0.00  0.00            
ATOM   1198  CD2 LEU A 163      24.318 -12.339  52.514  0.00  0.00            
ATOM   1199  N   ILE A 164      28.149 -12.290  49.244  0.00  0.00            
ATOM   1200  CA  ILE A 164      28.828 -13.520  49.085  0.00  0.00            
ATOM   1201  C   ILE A 164      28.728 -14.430  50.375  0.00  0.00            
ATOM   1202  O   ILE A 164      28.588 -13.910  51.465  0.00  0.00            
ATOM   1203  CB  ILE A 164      30.169 -13.240  48.445  0.00  0.00            
ATOM   1204  CG1 ILE A 164      30.069 -12.750  46.975  0.00  0.00            
ATOM   1205  CG2 ILE A 164      31.099 -14.440  48.525  0.00  0.00            
ATOM   1206  CD1 ILE A 164      29.269 -13.631  46.035  0.00  0.00            
ATOM   1207  N   ASP A 165      28.758 -15.720  50.245  0.00  0.00            
ATOM   1208  CA  ASP A 165      28.468 -16.750  51.315  0.00  0.00            
ATOM   1209  C   ASP A 165      29.138 -16.469  52.745  0.00  0.00            
ATOM   1210  O   ASP A 165      30.308 -16.070  52.835  0.00  0.00            
ATOM   1211  CB  ASP A 165      29.088 -18.040  50.815  0.00  0.00            
ATOM   1212  CG  ASP A 165      28.408 -19.340  51.386  0.00  0.00            
ATOM   1213  OD1 ASP A 165      27.248 -19.630  50.995  0.00  0.00            
ATOM   1214  OD2 ASP A 165      29.148 -20.140  52.036  0.00  0.00            
ATOM   1215  N   GLN A 166      28.307 -16.659  53.795  0.00  0.00            
ATOM   1216  CA  GLN A 166      28.697 -16.619  55.185  0.00  0.00            
ATOM   1217  C   GLN A 166      29.487 -17.839  55.565  0.00  0.00            
ATOM   1218  O   GLN A 166      28.887 -18.869  55.806  0.00  0.00            
ATOM   1219  CB  GLN A 166      27.407 -16.429  55.975  0.00  0.00            
ATOM   1220  CG  GLN A 166      27.597 -16.269  57.485  0.00  0.00            
ATOM   1221  CD  GLN A 166      26.367 -15.938  58.305  0.00  0.00            
ATOM   1222  OE1 GLN A 166      26.327 -14.958  59.075  0.00  0.00            
ATOM   1223  NE2 GLN A 166      25.367 -16.808  58.285  0.00  0.00            
ATOM   1224  N   THR A 167      30.757 -17.709  55.876  0.00  0.00            
ATOM   1225  CA  THR A 167      31.337 -18.659  56.846  0.00  0.00            
ATOM   1226  C   THR A 167      30.857 -18.309  58.266  0.00  0.00            
ATOM   1227  O   THR A 167      30.207 -17.309  58.486  0.00  0.00            
ATOM   1228  CB  THR A 167      32.897 -18.769  56.606  0.00  0.00            
ATOM   1229  CG2 THR A 167      33.457 -18.529  55.226  0.00  0.00            
ATOM   1230  OG1 THR A 167      33.567 -17.949  57.506  0.00  0.00            
ATOM   1231  N   ASN A 168      31.236 -19.049  59.276  0.00  0.00            
ATOM   1232  CA  ASN A 168      31.026 -18.738  60.646  0.00  0.00            
ATOM   1233  C   ASN A 168      31.986 -17.628  61.186  0.00  0.00            
ATOM   1234  O   ASN A 168      31.886 -17.178  62.356  0.00  0.00            
ATOM   1235  CB  ASN A 168      31.326 -20.028  61.396  0.00  0.00            
ATOM   1236  CG  ASN A 168      32.716 -20.568  61.256  0.00  0.00            
ATOM   1237  OD1 ASN A 168      33.266 -20.599  60.187  0.00  0.00            
ATOM   1238  ND2 ASN A 168      33.296 -21.058  62.397  0.00  0.00            
ATOM   1239  N   LYS A 169      32.996 -17.189  60.336  0.00  0.00            
ATOM   1240  CA  LYS A 169      34.036 -16.189  60.786  0.00  0.00            
ATOM   1241  C   LYS A 169      34.697 -15.339  59.676  0.00  0.00            
ATOM   1242  O   LYS A 169      35.547 -14.519  60.046  0.00  0.00            
ATOM   1243  CB  LYS A 169      35.146 -16.989  61.486  0.00  0.00            
ATOM   1244  CG  LYS A 169      34.796 -17.788  62.716  0.00  0.00            
ATOM   1245  CD  LYS A 169      36.026 -18.618  63.217  0.00  0.00            
ATOM   1246  CE  LYS A 169      35.606 -19.318  64.527  0.00  0.00            
ATOM   1247  NZ  LYS A 169      35.605 -18.428  65.717  0.00  0.00            
ATOM   1248  N   HIS A 170      34.217 -15.449  58.476  0.00  0.00            
ATOM   1249  CA  HIS A 170      34.397 -14.609  57.316  0.00  0.00            
ATOM   1250  C   HIS A 170      33.067 -14.439  56.566  0.00  0.00            
ATOM   1251  O   HIS A 170      32.497 -15.429  56.116  0.00  0.00            
ATOM   1252  CB  HIS A 170      35.457 -15.219  56.456  0.00  0.00            
ATOM   1253  CG  HIS A 170      36.007 -14.320  55.316  0.00  0.00            
ATOM   1254  CD2 HIS A 170      37.127 -14.740  54.636  0.00  0.00            
ATOM   1255  CE1 HIS A 170      36.208 -13.040  53.536  0.00  0.00            
ATOM   1256  ND1 HIS A 170      35.448 -13.190  54.636  0.00  0.00            
ATOM   1257  NE2 HIS A 170      37.228 -13.920  53.536  0.00  0.00            
ATOM   1258  N   VAL A 171      32.617 -13.239  56.375  0.00  0.00            
ATOM   1259  CA  VAL A 171      31.237 -12.899  55.805  0.00  0.00            
ATOM   1260  C   VAL A 171      31.438 -11.599  55.095  0.00  0.00            
ATOM   1261  O   VAL A 171      32.168 -10.809  55.655  0.00  0.00            
ATOM   1262  CB  VAL A 171      30.127 -12.779  56.875  0.00  0.00            
ATOM   1263  CG1 VAL A 171      30.317 -11.809  58.105  0.00  0.00            
ATOM   1264  CG2 VAL A 171      28.817 -12.389  56.225  0.00  0.00            
ATOM   1265  N   LYS A 172      30.918 -11.449  53.845  0.00  0.00            
ATOM   1266  CA  LYS A 172      31.178 -10.330  52.955  0.00  0.00            
ATOM   1267  C   LYS A 172      30.058 -10.070  51.944  0.00  0.00            
ATOM   1268  O   LYS A 172      29.368 -10.950  51.524  0.00  0.00            
ATOM   1269  CB  LYS A 172      32.568 -10.310  52.275  0.00  0.00            
ATOM   1270  CG  LYS A 172      32.758 -11.500  51.415  0.00  0.00            
ATOM   1271  CD  LYS A 172      33.808 -11.260  50.275  0.00  0.00            
ATOM   1272  CE  LYS A 172      33.349 -10.990  48.855  0.00  0.00            
ATOM   1273  NZ  LYS A 172      32.439  -9.900  48.725  0.00  0.00            
ATOM   1274  N   TRP A 173      29.918  -8.830  51.474  0.00  0.00            
ATOM   1275  CA  TRP A 173      29.039  -8.330  50.394  0.00  0.00            
ATOM   1276  C   TRP A 173      29.919  -7.670  49.404  0.00  0.00            
ATOM   1277  O   TRP A 173      30.889  -6.960  49.714  0.00  0.00            
ATOM   1278  CB  TRP A 173      28.069  -7.300  50.954  0.00  0.00            
ATOM   1279  CG  TRP A 173      27.048  -7.679  52.044  0.00  0.00            
ATOM   1280  CD1 TRP A 173      25.698  -7.739  52.043  0.00  0.00            
ATOM   1281  CD2 TRP A 173      27.398  -7.959  53.464  0.00  0.00            
ATOM   1282  CE2 TRP A 173      26.238  -8.069  54.213  0.00  0.00            
ATOM   1283  CE3 TRP A 173      28.618  -7.939  54.184  0.00  0.00            
ATOM   1284  NE1 TRP A 173      25.208  -7.979  53.283  0.00  0.00            
ATOM   1285  CZ2 TRP A 173      26.288  -8.299  55.584  0.00  0.00            
ATOM   1286  CZ3 TRP A 173      28.688  -8.319  55.554  0.00  0.00            
ATOM   1287  CH2 TRP A 173      27.508  -8.449  56.304  0.00  0.00            
ATOM   1288  N   ASN A 174      29.549  -7.840  48.134  0.00  0.00            
ATOM   1289  CA  ASN A 174      30.129  -7.240  46.954  0.00  0.00            
ATOM   1290  C   ASN A 174      29.009  -6.430  46.254  0.00  0.00            
ATOM   1291  O   ASN A 174      27.890  -6.880  46.014  0.00  0.00            
ATOM   1292  CB  ASN A 174      30.669  -8.341  46.014  0.00  0.00            
ATOM   1293  CG  ASN A 174      31.230  -7.761  44.704  0.00  0.00            
ATOM   1294  OD1 ASN A 174      30.520  -7.671  43.724  0.00  0.00            
ATOM   1295  ND2 ASN A 174      32.510  -7.371  44.674  0.00  0.00            
ATOM   1296  N   VAL A 175      29.240  -5.151  45.964  0.00  0.00            
ATOM   1297  CA  VAL A 175      28.320  -4.331  45.163  0.00  0.00            
ATOM   1298  C   VAL A 175      29.060  -3.871  43.913  0.00  0.00            
ATOM   1299  O   VAL A 175      30.120  -3.311  43.993  0.00  0.00            
ATOM   1300  CB  VAL A 175      27.680  -3.180  45.983  0.00  0.00            
ATOM   1301  CG1 VAL A 175      26.700  -2.240  45.143  0.00  0.00            
ATOM   1302  CG2 VAL A 175      26.900  -3.680  47.203  0.00  0.00            
ATOM   1303  N   PHE A 176      28.580  -4.231  42.753  0.00  0.00            
ATOM   1304  CA  PHE A 176      29.230  -4.271  41.473  0.00  0.00            
ATOM   1305  C   PHE A 176      28.791  -3.191  40.513  0.00  0.00            
ATOM   1306  O   PHE A 176      27.601  -2.841  40.653  0.00  0.00            
ATOM   1307  CB  PHE A 176      29.060  -5.701  40.914  0.00  0.00            
ATOM   1308  CG  PHE A 176      29.881  -6.032  39.634  0.00  0.00            
ATOM   1309  CD1 PHE A 176      31.121  -6.742  39.634  0.00  0.00            
ATOM   1310  CD2 PHE A 176      29.291  -5.702  38.394  0.00  0.00            
ATOM   1311  CE1 PHE A 176      31.811  -7.152  38.474  0.00  0.00            
ATOM   1312  CE2 PHE A 176      29.981  -6.092  37.234  0.00  0.00            
ATOM   1313  CZ  PHE A 176      31.221  -6.812  37.264  0.00  0.00            
ATOM   1314  N   PHE A 177      29.601  -2.741  39.533  0.00  0.00            
ATOM   1315  CA  PHE A 177      28.981  -1.862  38.523  0.00  0.00            
ATOM   1316  C   PHE A 177      28.331  -2.722  37.443  0.00  0.00            
ATOM   1317  O   PHE A 177      29.061  -3.202  36.543  0.00  0.00            
ATOM   1318  CB  PHE A 177      29.931  -0.852  37.993  0.00  0.00            
ATOM   1319  CG  PHE A 177      29.502   0.158  36.933  0.00  0.00            
ATOM   1320  CD1 PHE A 177      29.312   1.488  37.373  0.00  0.00            
ATOM   1321  CD2 PHE A 177      29.242  -0.192  35.573  0.00  0.00            
ATOM   1322  CE1 PHE A 177      28.552   2.428  36.632  0.00  0.00            
ATOM   1323  CE2 PHE A 177      28.742   0.828  34.733  0.00  0.00            
ATOM   1324  CZ  PHE A 177      28.332   2.098  35.272  0.00  0.00            
ATOM   1325  N   ASN A 178      27.001  -2.732  37.383  0.00  0.00            
ATOM   1326  CA  ASN A 178      26.321  -3.532  36.423  0.00  0.00            
ATOM   1327  C   ASN A 178      25.932  -2.752  35.123  0.00  0.00            
ATOM   1328  O   ASN A 178      25.432  -3.332  34.173  0.00  0.00            
ATOM   1329  CB  ASN A 178      25.091  -4.202  37.053  0.00  0.00            
ATOM   1330  CG  ASN A 178      24.711  -5.542  36.503  0.00  0.00            
ATOM   1331  OD1 ASN A 178      25.051  -6.532  37.163  0.00  0.00            
ATOM   1332  ND2 ASN A 178      24.221  -5.552  35.283  0.00  0.00            
ATOM   1333  N   GLY A 179      26.092  -1.402  35.042  0.00  0.00            
ATOM   1334  CA  GLY A 179      25.952  -0.672  33.792  0.00  0.00            
ATOM   1335  C   GLY A 179      25.382   0.738  33.972  0.00  0.00            
ATOM   1336  O   GLY A 179      25.252   1.308  35.042  0.00  0.00            
ATOM   1337  N   TYR A 180      25.092   1.418  32.862  0.00  0.00            
ATOM   1338  CA  TYR A 180      24.312   2.648  32.802  0.00  0.00            
ATOM   1339  C   TYR A 180      23.793   2.778  31.371  0.00  0.00            
ATOM   1340  O   TYR A 180      24.423   2.298  30.442  0.00  0.00            
ATOM   1341  CB  TYR A 180      25.092   3.938  33.192  0.00  0.00            
ATOM   1342  CG  TYR A 180      24.283   5.258  33.261  0.00  0.00            
ATOM   1343  CD1 TYR A 180      23.172   5.388  34.031  0.00  0.00            
ATOM   1344  CD2 TYR A 180      24.733   6.368  32.511  0.00  0.00            
ATOM   1345  CE1 TYR A 180      22.502   6.648  34.051  0.00  0.00            
ATOM   1346  CE2 TYR A 180      24.093   7.608  32.511  0.00  0.00            
ATOM   1347  CZ  TYR A 180      22.983   7.758  33.311  0.00  0.00            
ATOM   1348  OH  TYR A 180      22.433   8.978  33.500  0.00  0.00            
ATOM   1349  N   ASN A 181      22.633   3.328  31.231  0.00  0.00            
ATOM   1350  CA  ASN A 181      22.163   3.938  29.941  0.00  0.00            
ATOM   1351  C   ASN A 181      22.893   5.198  29.561  0.00  0.00            
ATOM   1352  O   ASN A 181      22.733   6.208  30.161  0.00  0.00            
ATOM   1353  CB  ASN A 181      20.683   4.268  30.171  0.00  0.00            
ATOM   1354  CG  ASN A 181      19.863   4.878  29.071  0.00  0.00            
ATOM   1355  OD1 ASN A 181      19.853   4.467  27.951  0.00  0.00            
ATOM   1356  ND2 ASN A 181      19.193   5.948  29.270  0.00  0.00            
ATOM   1357  N   ASN A 182      23.793   5.167  28.611  0.00  0.00            
ATOM   1358  CA  ASN A 182      24.513   6.307  28.101  0.00  0.00            
ATOM   1359  C   ASN A 182      23.504   7.157  27.291  0.00  0.00            
ATOM   1360  O   ASN A 182      23.324   6.977  26.091  0.00  0.00            
ATOM   1361  CB  ASN A 182      25.804   5.967  27.251  0.00  0.00            
ATOM   1362  CG  ASN A 182      26.764   7.157  26.971  0.00  0.00            
ATOM   1363  OD1 ASN A 182      26.474   8.247  27.341  0.00  0.00            
ATOM   1364  ND2 ASN A 182      27.944   6.957  26.432  0.00  0.00            
ATOM   1365  N   GLN A 183      22.754   8.077  27.911  0.00  0.00            
ATOM   1366  CA  GLN A 183      21.844   9.037  27.250  0.00  0.00            
ATOM   1367  C   GLN A 183      20.924   8.427  26.180  0.00  0.00            
ATOM   1368  O   GLN A 183      20.834   8.807  25.010  0.00  0.00            
ATOM   1369  CB  GLN A 183      22.654  10.287  26.790  0.00  0.00            
ATOM   1370  CG  GLN A 183      23.334  11.057  27.930  0.00  0.00            
ATOM   1371  CD  GLN A 183      24.304  12.187  27.410  0.00  0.00            
ATOM   1372  OE1 GLN A 183      24.894  12.267  26.320  0.00  0.00            
ATOM   1373  NE2 GLN A 183      24.664  13.067  28.230  0.00  0.00            
ATOM   1374  N   ASN A 184      20.224   7.357  26.650  0.00  0.00            
ATOM   1375  CA  ASN A 184      19.244   6.597  25.910  0.00  0.00            
ATOM   1376  C   ASN A 184      19.904   5.707  24.840  0.00  0.00            
ATOM   1377  O   ASN A 184      19.244   5.047  24.060  0.00  0.00            
ATOM   1378  CB  ASN A 184      18.064   7.457  25.360  0.00  0.00            
ATOM   1379  CG  ASN A 184      17.364   8.197  26.420  0.00  0.00            
ATOM   1380  OD1 ASN A 184      17.644   7.918  27.570  0.00  0.00            
ATOM   1381  ND2 ASN A 184      16.344   8.967  26.139  0.00  0.00            
ATOM   1382  N   TRP A 185      21.234   5.547  24.831  0.00  0.00            
ATOM   1383  CA  TRP A 185      21.924   4.467  24.091  0.00  0.00            
ATOM   1384  C   TRP A 185      22.574   3.497  25.091  0.00  0.00            
ATOM   1385  O   TRP A 185      23.224   3.867  26.061  0.00  0.00            
ATOM   1386  CB  TRP A 185      22.754   5.137  22.971  0.00  0.00            
ATOM   1387  CG  TRP A 185      21.964   6.106  22.121  0.00  0.00            
ATOM   1388  CD1 TRP A 185      22.205   7.436  22.081  0.00  0.00            
ATOM   1389  CD2 TRP A 185      21.125   5.836  20.921  0.00  0.00            
ATOM   1390  CE2 TRP A 185      20.815   7.156  20.360  0.00  0.00            
ATOM   1391  CE3 TRP A 185      20.645   4.656  20.251  0.00  0.00            
ATOM   1392  NE1 TRP A 185      21.505   8.096  21.100  0.00  0.00            
ATOM   1393  CZ2 TRP A 185      19.885   7.296  19.350  0.00  0.00            
ATOM   1394  CZ3 TRP A 185      19.735   4.796  19.170  0.00  0.00            
ATOM   1395  CH2 TRP A 185      19.405   6.116  18.780  0.00  0.00            
ATOM   1396  N   GLY A 186      22.524   2.187  24.791  0.00  0.00            
ATOM   1397  CA  GLY A 186      23.053   1.097  25.652  0.00  0.00            
ATOM   1398  C   GLY A 186      21.943  -0.013  25.832  0.00  0.00            
ATOM   1399  O   GLY A 186      21.073  -0.133  24.971  0.00  0.00            
ATOM   1400  N   ILE A 187      21.893  -0.793  26.912  0.00  0.00            
ATOM   1401  CA  ILE A 187      22.663  -0.783  28.182  0.00  0.00            
ATOM   1402  C   ILE A 187      24.163  -1.153  28.082  0.00  0.00            
ATOM   1403  O   ILE A 187      24.503  -2.183  27.502  0.00  0.00            
ATOM   1404  CB  ILE A 187      21.843  -1.752  29.102  0.00  0.00            
ATOM   1405  CG1 ILE A 187      20.423  -1.472  29.652  0.00  0.00            
ATOM   1406  CG2 ILE A 187      22.712  -2.202  30.242  0.00  0.00            
ATOM   1407  CD1 ILE A 187      20.323  -0.302  30.671  0.00  0.00            
ATOM   1408  N   TYR A 188      25.043  -0.373  28.692  0.00  0.00            
ATOM   1409  CA  TYR A 188      26.513  -0.483  28.622  0.00  0.00            
ATOM   1410  C   TYR A 188      27.073  -0.743  30.033  0.00  0.00            
ATOM   1411  O   TYR A 188      26.562  -0.363  31.042  0.00  0.00            
ATOM   1412  CB  TYR A 188      27.193   0.777  28.072  0.00  0.00            
ATOM   1413  CG  TYR A 188      26.913   0.977  26.582  0.00  0.00            
ATOM   1414  CD1 TYR A 188      26.553   2.237  26.102  0.00  0.00            
ATOM   1415  CD2 TYR A 188      27.183  -0.033  25.642  0.00  0.00            
ATOM   1416  CE1 TYR A 188      26.144   2.377  24.752  0.00  0.00            
ATOM   1417  CE2 TYR A 188      26.824   0.156  24.282  0.00  0.00            
ATOM   1418  CZ  TYR A 188      26.294   1.336  23.822  0.00  0.00            
ATOM   1419  OH  TYR A 188      25.884   1.566  22.542  0.00  0.00            
ATOM   1420  N   THR A 189      28.123  -1.533  30.033  0.00  0.00            
ATOM   1421  CA  THR A 189      28.832  -2.013  31.283  0.00  0.00            
ATOM   1422  C   THR A 189      30.292  -2.183  30.973  0.00  0.00            
ATOM   1423  O   THR A 189      30.623  -2.193  29.773  0.00  0.00            
ATOM   1424  CB  THR A 189      28.172  -3.243  31.993  0.00  0.00            
ATOM   1425  CG2 THR A 189      28.262  -4.563  31.183  0.00  0.00            
ATOM   1426  OG1 THR A 189      28.732  -3.472  33.303  0.00  0.00            
ATOM   1427  N   ARG A 190      31.162  -2.133  31.983  0.00  0.00            
ATOM   1428  CA  ARG A 190      32.612  -2.353  31.974  0.00  0.00            
ATOM   1429  C   ARG A 190      33.122  -3.213  30.754  0.00  0.00            
ATOM   1430  O   ARG A 190      34.022  -2.843  29.984  0.00  0.00            
ATOM   1431  CB  ARG A 190      33.102  -3.073  33.174  0.00  0.00            
ATOM   1432  CG  ARG A 190      32.962  -2.242  34.534  0.00  0.00            
ATOM   1433  CD  ARG A 190      32.941  -3.332  35.724  0.00  0.00            
ATOM   1434  NE  ARG A 190      34.281  -3.882  35.944  0.00  0.00            
ATOM   1435  CZ  ARG A 190      34.661  -4.642  36.984  0.00  0.00            
ATOM   1436  NH1 ARG A 190      35.891  -4.632  37.235  0.00  0.00            
ATOM   1437  NH2 ARG A 190      33.841  -5.292  37.754  0.00  0.00            
ATOM   1438  N   ASP A 191      32.522  -4.353  30.524  0.00  0.00            
ATOM   1439  CA  ASP A 191      32.902  -5.323  29.444  0.00  0.00            
ATOM   1440  C   ASP A 191      32.193  -5.193  28.034  0.00  0.00            
ATOM   1441  O   ASP A 191      32.513  -5.944  27.114  0.00  0.00            
ATOM   1442  CB  ASP A 191      33.032  -6.773  30.054  0.00  0.00            
ATOM   1443  CG  ASP A 191      33.822  -6.603  31.345  0.00  0.00            
ATOM   1444  OD1 ASP A 191      34.982  -6.133  31.235  0.00  0.00            
ATOM   1445  OD2 ASP A 191      33.262  -6.563  32.444  0.00  0.00            
ATOM   1446  N   SER A 192      31.433  -4.123  27.774  0.00  0.00            
ATOM   1447  CA  SER A 192      30.823  -3.794  26.434  0.00  0.00            
ATOM   1448  C   SER A 192      31.763  -3.444  25.294  0.00  0.00            
ATOM   1449  O   SER A 192      32.823  -2.844  25.514  0.00  0.00            
ATOM   1450  CB  SER A 192      29.803  -2.593  26.683  0.00  0.00            
ATOM   1451  OG  SER A 192      28.643  -2.963  27.313  0.00  0.00            
ATOM   1452  N   TYR A 193      31.393  -3.724  24.044  0.00  0.00            
ATOM   1453  CA  TYR A 193      32.164  -3.314  22.864  0.00  0.00            
ATOM   1454  C   TYR A 193      31.274  -3.354  21.594  0.00  0.00            
ATOM   1455  O   TYR A 193      30.594  -4.354  21.274  0.00  0.00            
ATOM   1456  CB  TYR A 193      33.324  -4.274  22.594  0.00  0.00            
ATOM   1457  CG  TYR A 193      34.634  -3.614  22.194  0.00  0.00            
ATOM   1458  CD1 TYR A 193      35.414  -3.134  23.244  0.00  0.00            
ATOM   1459  CD2 TYR A 193      35.054  -3.515  20.844  0.00  0.00            
ATOM   1460  CE1 TYR A 193      36.644  -2.514  22.984  0.00  0.00            
ATOM   1461  CE2 TYR A 193      36.314  -3.005  20.574  0.00  0.00            
ATOM   1462  CZ  TYR A 193      37.034  -2.385  21.634  0.00  0.00            
ATOM   1463  OH  TYR A 193      38.054  -1.605  21.274  0.00  0.00            
ATOM   1464  N   HIS A 194      31.284  -2.204  20.843  0.00  0.00            
ATOM   1465  CA  HIS A 194      30.664  -1.935  19.523  0.00  0.00            
ATOM   1466  C   HIS A 194      31.784  -2.005  18.434  0.00  0.00            
ATOM   1467  O   HIS A 194      32.774  -1.265  18.564  0.00  0.00            
ATOM   1468  CB  HIS A 194      29.974  -0.555  19.623  0.00  0.00            
ATOM   1469  CG  HIS A 194      29.375   0.035  18.333  0.00  0.00            
ATOM   1470  CD2 HIS A 194      28.175   0.655  18.333  0.00  0.00            
ATOM   1471  CE1 HIS A 194      28.745   0.295  16.233  0.00  0.00            
ATOM   1472  ND1 HIS A 194      29.745  -0.175  16.993  0.00  0.00            
ATOM   1473  NE2 HIS A 194      27.805   0.865  17.012  0.00  0.00            
ATOM   1474  N   ALA A 195      31.645  -2.785  17.334  0.00  0.00            
ATOM   1475  CA  ALA A 195      32.755  -2.995  16.424  0.00  0.00            
ATOM   1476  C   ALA A 195      33.295  -1.685  15.774  0.00  0.00            
ATOM   1477  O   ALA A 195      34.305  -1.736  15.064  0.00  0.00            
ATOM   1478  CB  ALA A 195      32.285  -3.975  15.334  0.00  0.00            
ATOM   1479  N   LEU A 196      32.635  -0.485  15.873  0.00  0.00            
ATOM   1480  CA  LEU A 196      33.095   0.785  15.273  0.00  0.00            
ATOM   1481  C   LEU A 196      33.285   1.915  16.353  0.00  0.00            
ATOM   1482  O   LEU A 196      33.925   2.925  15.963  0.00  0.00            
ATOM   1483  CB  LEU A 196      32.065   1.165  14.163  0.00  0.00            
ATOM   1484  CG  LEU A 196      31.915   0.114  13.033  0.00  0.00            
ATOM   1485  CD1 LEU A 196      31.006   0.774  12.003  0.00  0.00            
ATOM   1486  CD2 LEU A 196      33.196  -0.066  12.273  0.00  0.00            
ATOM   1487  N   TYR A 197      32.815   1.745  17.593  0.00  0.00            
ATOM   1488  CA  TYR A 197      32.995   2.715  18.683  0.00  0.00            
ATOM   1489  C   TYR A 197      33.524   2.125  20.013  0.00  0.00            
ATOM   1490  O   TYR A 197      33.874   2.815  20.973  0.00  0.00            
ATOM   1491  CB  TYR A 197      31.725   3.475  18.973  0.00  0.00            
ATOM   1492  CG  TYR A 197      31.025   4.135  17.812  0.00  0.00            
ATOM   1493  CD1 TYR A 197      29.905   3.525  17.152  0.00  0.00            
ATOM   1494  CD2 TYR A 197      31.485   5.405  17.392  0.00  0.00            
ATOM   1495  CE1 TYR A 197      29.285   4.155  16.062  0.00  0.00            
ATOM   1496  CE2 TYR A 197      30.825   6.065  16.352  0.00  0.00            
ATOM   1497  CZ  TYR A 197      29.705   5.445  15.692  0.00  0.00            
ATOM   1498  OH  TYR A 197      29.046   6.115  14.722  0.00  0.00            
ATOM   1499  N   GLY A 198      33.834   0.835  20.013  0.00  0.00            
ATOM   1500  CA  GLY A 198      34.504   0.095  21.094  0.00  0.00            
ATOM   1501  C   GLY A 198      33.554   0.076  22.353  0.00  0.00            
ATOM   1502  O   GLY A 198      32.294   0.086  22.243  0.00  0.00            
ATOM   1503  N   ASN A 199      34.094   0.126  23.564  0.00  0.00            
ATOM   1504  CA  ASN A 199      33.194   0.266  24.733  0.00  0.00            
ATOM   1505  C   ASN A 199      32.764   1.746  24.923  0.00  0.00            
ATOM   1506  O   ASN A 199      33.624   2.556  25.173  0.00  0.00            
ATOM   1507  CB  ASN A 199      33.963  -0.184  26.014  0.00  0.00            
ATOM   1508  CG  ASN A 199      33.013  -0.034  27.233  0.00  0.00            
ATOM   1509  OD1 ASN A 199      32.303   0.926  27.473  0.00  0.00            
ATOM   1510  ND2 ASN A 199      32.933  -1.073  27.994  0.00  0.00            
ATOM   1511  N   GLN A 200      31.434   2.026  24.843  0.00  0.00            
ATOM   1512  CA  GLN A 200      30.874   3.386  24.733  0.00  0.00            
ATOM   1513  C   GLN A 200      30.344   3.916  26.042  0.00  0.00            
ATOM   1514  O   GLN A 200      29.784   4.976  25.962  0.00  0.00            
ATOM   1515  CB  GLN A 200      29.744   3.616  23.702  0.00  0.00            
ATOM   1516  CG  GLN A 200      30.354   3.246  22.342  0.00  0.00            
ATOM   1517  CD  GLN A 200      29.384   3.546  21.262  0.00  0.00            
ATOM   1518  OE1 GLN A 200      28.944   2.656  20.552  0.00  0.00            
ATOM   1519  NE2 GLN A 200      28.964   4.786  21.152  0.00  0.00            
ATOM   1520  N   LEU A 201      30.503   3.227  27.183  0.00  0.00            
ATOM   1521  CA  LEU A 201      29.843   3.547  28.452  0.00  0.00            
ATOM   1522  C   LEU A 201      29.833   5.027  28.822  0.00  0.00            
ATOM   1523  O   LEU A 201      28.753   5.607  29.022  0.00  0.00            
ATOM   1524  CB  LEU A 201      30.653   2.767  29.493  0.00  0.00            
ATOM   1525  CG  LEU A 201      30.213   2.827  30.933  0.00  0.00            
ATOM   1526  CD1 LEU A 201      28.723   2.677  31.152  0.00  0.00            
ATOM   1527  CD2 LEU A 201      30.972   1.827  31.823  0.00  0.00            
ATOM   1528  N   PHE A 202      31.033   5.677  28.952  0.00  0.00            
ATOM   1529  CA  PHE A 202      31.183   7.087  29.412  0.00  0.00            
ATOM   1530  C   PHE A 202      31.514   8.047  28.262  0.00  0.00            
ATOM   1531  O   PHE A 202      32.014   9.137  28.442  0.00  0.00            
ATOM   1532  CB  PHE A 202      32.033   7.287  30.652  0.00  0.00            
ATOM   1533  CG  PHE A 202      31.673   6.427  31.862  0.00  0.00            
ATOM   1534  CD1 PHE A 202      32.513   5.447  32.403  0.00  0.00            
ATOM   1535  CD2 PHE A 202      30.393   6.607  32.462  0.00  0.00            
ATOM   1536  CE1 PHE A 202      32.062   4.667  33.523  0.00  0.00            
ATOM   1537  CE2 PHE A 202      30.023   5.878  33.582  0.00  0.00            
ATOM   1538  CZ  PHE A 202      30.822   4.838  34.072  0.00  0.00            
ATOM   1539  N   MET A 203      31.214   7.667  26.992  0.00  0.00            
ATOM   1540  CA  MET A 203      31.604   8.556  25.862  0.00  0.00            
ATOM   1541  C   MET A 203      30.504   9.636  25.722  0.00  0.00            
ATOM   1542  O   MET A 203      29.264   9.356  25.801  0.00  0.00            
ATOM   1543  CB  MET A 203      31.714   7.626  24.592  0.00  0.00            
ATOM   1544  CG  MET A 203      32.034   8.406  23.262  0.00  0.00            
ATOM   1545  SD  MET A 203      31.725   7.636  21.622  0.00  0.00            
ATOM   1546  CE  MET A 203      32.874   6.246  21.842  0.00  0.00            
ATOM   1547  N   TYR A 204      30.884  10.836  25.291  0.00  0.00            
ATOM   1548  CA  TYR A 204      29.904  11.806  24.911  0.00  0.00            
ATOM   1549  C   TYR A 204      29.115  11.586  23.621  0.00  0.00            
ATOM   1550  O   TYR A 204      29.795  11.246  22.651  0.00  0.00            
ATOM   1551  CB  TYR A 204      30.514  13.236  24.861  0.00  0.00            
ATOM   1552  CG  TYR A 204      29.475  14.306  24.541  0.00  0.00            
ATOM   1553  CD1 TYR A 204      28.225  14.416  25.160  0.00  0.00            
ATOM   1554  CD2 TYR A 204      29.895  15.286  23.601  0.00  0.00            
ATOM   1555  CE1 TYR A 204      27.295  15.456  24.840  0.00  0.00            
ATOM   1556  CE2 TYR A 204      28.985  16.366  23.410  0.00  0.00            
ATOM   1557  CZ  TYR A 204      27.745  16.506  24.040  0.00  0.00            
ATOM   1558  OH  TYR A 204      26.885  17.546  23.760  0.00  0.00            
ATOM   1559  N   SER A 205      27.785  11.596  23.661  0.00  0.00            
ATOM   1560  CA  SER A 205      26.905  11.016  22.631  0.00  0.00            
ATOM   1561  C   SER A 205      26.885  11.806  21.321  0.00  0.00            
ATOM   1562  O   SER A 205      26.125  11.526  20.431  0.00  0.00            
ATOM   1563  CB  SER A 205      25.515  10.876  23.341  0.00  0.00            
ATOM   1564  OG  SER A 205      25.145  12.156  23.770  0.00  0.00            
ATOM   1565  N   ARG A 206      27.775  12.776  21.151  0.00  0.00            
ATOM   1566  CA  ARG A 206      28.255  13.206  19.781  0.00  0.00            
ATOM   1567  C   ARG A 206      29.045  12.125  19.051  0.00  0.00            
ATOM   1568  O   ARG A 206      29.126  12.255  17.831  0.00  0.00            
ATOM   1569  CB  ARG A 206      28.895  14.626  19.791  0.00  0.00            
ATOM   1570  CG  ARG A 206      29.516  15.285  18.541  0.00  0.00            
ATOM   1571  CD  ARG A 206      28.626  15.195  17.290  0.00  0.00            
ATOM   1572  NE  ARG A 206      29.376  15.355  15.991  0.00  0.00            
ATOM   1573  CZ  ARG A 206      29.256  14.625  14.911  0.00  0.00            
ATOM   1574  NH1 ARG A 206      28.476  13.605  14.981  0.00  0.00            
ATOM   1575  NH2 ARG A 206      29.866  14.875  13.851  0.00  0.00            
ATOM   1576  N   THR A 207      29.655  11.126  19.741  0.00  0.00            
ATOM   1577  CA  THR A 207      30.585  10.045  19.261  0.00  0.00            
ATOM   1578  C   THR A 207      31.755  10.355  18.342  0.00  0.00            
ATOM   1579  O   THR A 207      32.425   9.405  18.002  0.00  0.00            
ATOM   1580  CB  THR A 207      29.835   8.765  18.872  0.00  0.00            
ATOM   1581  CG2 THR A 207      28.625   8.536  19.761  0.00  0.00            
ATOM   1582  OG1 THR A 207      29.505   9.015  17.541  0.00  0.00            
ATOM   1583  N   TYR A 208      32.155  11.635  18.092  0.00  0.00            
ATOM   1584  CA  TYR A 208      33.366  11.965  17.282  0.00  0.00            
ATOM   1585  C   TYR A 208      34.566  12.755  17.912  0.00  0.00            
ATOM   1586  O   TYR A 208      34.376  13.705  18.652  0.00  0.00            
ATOM   1587  CB  TYR A 208      32.976  12.485  15.932  0.00  0.00            
ATOM   1588  CG  TYR A 208      32.366  11.425  15.022  0.00  0.00            
ATOM   1589  CD1 TYR A 208      30.976  11.145  15.161  0.00  0.00            
ATOM   1590  CD2 TYR A 208      33.156  10.714  14.082  0.00  0.00            
ATOM   1591  CE1 TYR A 208      30.366  10.145  14.351  0.00  0.00            
ATOM   1592  CE2 TYR A 208      32.556   9.604  13.382  0.00  0.00            
ATOM   1593  CZ  TYR A 208      31.176   9.274  13.542  0.00  0.00            
ATOM   1594  OH  TYR A 208      30.656   8.164  12.902  0.00  0.00            
ATOM   1595  N   PRO A 209      35.866  12.415  17.592  0.00  0.00            
ATOM   1596  CA  PRO A 209      37.046  13.005  18.262  0.00  0.00            
ATOM   1597  C   PRO A 209      37.486  14.455  17.852  0.00  0.00            
ATOM   1598  O   PRO A 209      37.966  15.155  18.762  0.00  0.00            
ATOM   1599  CB  PRO A 209      38.176  12.005  18.042  0.00  0.00            
ATOM   1600  CG  PRO A 209      37.776  11.075  16.853  0.00  0.00            
ATOM   1601  CD  PRO A 209      36.246  11.215  16.872  0.00  0.00            
ATOM   1602  N   HIS A 210      37.416  14.844  16.542  0.00  0.00            
ATOM   1603  CA  HIS A 210      38.226  15.904  15.942  0.00  0.00            
ATOM   1604  C   HIS A 210      37.626  17.324  16.022  0.00  0.00            
ATOM   1605  O   HIS A 210      38.246  18.294  15.632  0.00  0.00            
ATOM   1606  CB  HIS A 210      38.666  15.514  14.522  0.00  0.00            
ATOM   1607  CG  HIS A 210      37.576  14.954  13.642  0.00  0.00            
ATOM   1608  CD2 HIS A 210      37.396  13.624  13.422  0.00  0.00            
ATOM   1609  CE1 HIS A 210      35.827  14.724  12.452  0.00  0.00            
ATOM   1610  ND1 HIS A 210      36.617  15.654  12.972  0.00  0.00            
ATOM   1611  NE2 HIS A 210      36.327  13.494  12.582  0.00  0.00            
ATOM   1612  N   GLU A 211      36.466  17.465  16.711  0.00  0.00            
ATOM   1613  CA  GLU A 211      35.706  18.735  16.721  0.00  0.00            
ATOM   1614  C   GLU A 211      36.056  19.615  17.961  0.00  0.00            
ATOM   1615  O   GLU A 211      35.926  20.855  17.951  0.00  0.00            
ATOM   1616  CB  GLU A 211      34.166  18.375  16.641  0.00  0.00            
ATOM   1617  CG  GLU A 211      33.786  17.285  15.621  0.00  0.00            
ATOM   1618  CD  GLU A 211      32.366  16.715  15.741  0.00  0.00            
ATOM   1619  OE1 GLU A 211      31.856  16.315  14.681  0.00  0.00            
ATOM   1620  OE2 GLU A 211      31.756  16.595  16.821  0.00  0.00            
ATOM   1621  N   THR A 212      36.516  19.005  19.101  0.00  0.00            
ATOM   1622  CA  THR A 212      37.116  19.755  20.201  0.00  0.00            
ATOM   1623  C   THR A 212      38.276  18.945  20.751  0.00  0.00            
ATOM   1624  O   THR A 212      38.766  17.995  20.132  0.00  0.00            
ATOM   1625  CB  THR A 212      36.066  20.175  21.321  0.00  0.00            
ATOM   1626  CG2 THR A 212      35.285  18.935  21.881  0.00  0.00            
ATOM   1627  OG1 THR A 212      36.535  21.015  22.361  0.00  0.00            
ATOM   1628  N   ASP A 213      38.775  19.315  21.931  0.00  0.00            
ATOM   1629  CA  ASP A 213      39.655  18.555  22.752  0.00  0.00            
ATOM   1630  C   ASP A 213      39.195  17.225  23.322  0.00  0.00            
ATOM   1631  O   ASP A 213      38.015  16.965  23.492  0.00  0.00            
ATOM   1632  CB  ASP A 213      40.195  19.325  23.962  0.00  0.00            
ATOM   1633  CG  ASP A 213      39.135  19.806  25.021  0.00  0.00            
ATOM   1634  OD1 ASP A 213      39.495  20.506  25.961  0.00  0.00            
ATOM   1635  OD2 ASP A 213      37.955  19.476  25.071  0.00  0.00            
ATOM   1636  N   ALA A 214      40.085  16.255  23.452  0.00  0.00            
ATOM   1637  CA  ALA A 214      39.705  14.965  23.992  0.00  0.00            
ATOM   1638  C   ALA A 214      38.955  15.096  25.292  0.00  0.00            
ATOM   1639  O   ALA A 214      37.964  14.386  25.452  0.00  0.00            
ATOM   1640  CB  ALA A 214      40.995  14.175  24.313  0.00  0.00            
ATOM   1641  N   ARG A 215      39.344  16.046  26.152  0.00  0.00            
ATOM   1642  CA  ARG A 215      38.794  16.376  27.462  0.00  0.00            
ATOM   1643  C   ARG A 215      37.274  16.556  27.332  0.00  0.00            
ATOM   1644  O   ARG A 215      36.564  15.966  28.152  0.00  0.00            
ATOM   1645  CB  ARG A 215      39.374  17.716  28.062  0.00  0.00            
ATOM   1646  CG  ARG A 215      40.884  17.556  28.342  0.00  0.00            
ATOM   1647  CD  ARG A 215      41.524  18.856  28.922  0.00  0.00            
ATOM   1648  NE  ARG A 215      41.414  20.006  27.942  0.00  0.00            
ATOM   1649  CZ  ARG A 215      42.375  20.606  27.282  0.00  0.00            
ATOM   1650  NH1 ARG A 215      43.585  20.906  27.742  0.00  0.00            
ATOM   1651  NH2 ARG A 215      42.195  20.966  26.082  0.00  0.00            
ATOM   1652  N   GLY A 216      36.765  17.366  26.391  0.00  0.00            
ATOM   1653  CA  GLY A 216      35.345  17.626  26.451  0.00  0.00            
ATOM   1654  C   GLY A 216      34.405  16.476  26.051  0.00  0.00            
ATOM   1655  O   GLY A 216      33.165  16.626  26.001  0.00  0.00            
ATOM   1656  N   ASN A 217      34.954  15.276  25.731  0.00  0.00            
ATOM   1657  CA  ASN A 217      34.125  14.156  25.171  0.00  0.00            
ATOM   1658  C   ASN A 217      33.894  13.006  26.112  0.00  0.00            
ATOM   1659  O   ASN A 217      33.484  11.936  25.632  0.00  0.00            
ATOM   1660  CB  ASN A 217      34.595  13.936  23.742  0.00  0.00            
ATOM   1661  CG  ASN A 217      34.465  15.066  22.781  0.00  0.00            
ATOM   1662  OD1 ASN A 217      33.395  15.346  22.301  0.00  0.00            
ATOM   1663  ND2 ASN A 217      35.575  15.786  22.461  0.00  0.00            
ATOM   1664  N   LEU A 218      34.044  13.216  27.432  0.00  0.00            
ATOM   1665  CA  LEU A 218      33.694  12.407  28.592  0.00  0.00            
ATOM   1666  C   LEU A 218      32.334  12.907  29.131  0.00  0.00            
ATOM   1667  O   LEU A 218      32.294  14.037  29.551  0.00  0.00            
ATOM   1668  CB  LEU A 218      34.744  12.597  29.712  0.00  0.00            
ATOM   1669  CG  LEU A 218      36.164  12.047  29.482  0.00  0.00            
ATOM   1670  CD1 LEU A 218      37.133  12.347  30.632  0.00  0.00            
ATOM   1671  CD2 LEU A 218      36.214  10.536  29.182  0.00  0.00            
ATOM   1672  N   VAL A 219      31.264  12.097  29.161  0.00  0.00            
ATOM   1673  CA  VAL A 219      30.004  12.377  29.911  0.00  0.00            
ATOM   1674  C   VAL A 219      30.333  13.047  31.331  0.00  0.00            
ATOM   1675  O   VAL A 219      30.873  12.377  32.231  0.00  0.00            
ATOM   1676  CB  VAL A 219      29.113  11.127  30.021  0.00  0.00            
ATOM   1677  CG1 VAL A 219      27.843  11.387  30.871  0.00  0.00            
ATOM   1678  CG2 VAL A 219      28.614  10.637  28.661  0.00  0.00            
ATOM   1679  N   PRO A 220      29.913  14.347  31.541  0.00  0.00            
ATOM   1680  CA  PRO A 220      30.103  15.067  32.791  0.00  0.00            
ATOM   1681  C   PRO A 220      29.583  14.298  34.011  0.00  0.00            
ATOM   1682  O   PRO A 220      28.453  13.748  34.061  0.00  0.00            
ATOM   1683  CB  PRO A 220      29.613  16.497  32.630  0.00  0.00            
ATOM   1684  CG  PRO A 220      29.254  16.587  31.140  0.00  0.00            
ATOM   1685  CD  PRO A 220      29.154  15.147  30.570  0.00  0.00            
ATOM   1686  N   MET A 221      30.363  14.258  35.121  0.00  0.00            
ATOM   1687  CA  MET A 221      30.143  13.428  36.321  0.00  0.00            
ATOM   1688  C   MET A 221      28.742  13.398  37.041  0.00  0.00            
ATOM   1689  O   MET A 221      28.532  12.508  37.931  0.00  0.00            
ATOM   1690  CB  MET A 221      31.222  13.748  37.361  0.00  0.00            
ATOM   1691  CG  MET A 221      32.693  13.758  36.801  0.00  0.00            
ATOM   1692  SD  MET A 221      33.383  12.148  36.272  0.00  0.00            
ATOM   1693  CE  MET A 221      33.303  12.407  34.452  0.00  0.00            
ATOM   1694  N   ASN A 222      27.903  14.378  36.720  0.00  0.00            
ATOM   1695  CA  ASN A 222      26.553  14.458  37.270  0.00  0.00            
ATOM   1696  C   ASN A 222      25.443  13.848  36.460  0.00  0.00            
ATOM   1697  O   ASN A 222      24.383  13.649  37.060  0.00  0.00            
ATOM   1698  CB  ASN A 222      26.303  15.908  37.730  0.00  0.00            
ATOM   1699  CG  ASN A 222      27.382  16.439  38.720  0.00  0.00            
ATOM   1700  OD1 ASN A 222      28.393  16.948  38.190  0.00  0.00            
ATOM   1701  ND2 ASN A 222      27.232  16.439  40.040  0.00  0.00            
ATOM   1702  N   ASP A 223      25.693  13.448  35.190  0.00  0.00            
ATOM   1703  CA  ASP A 223      24.753  12.778  34.360  0.00  0.00            
ATOM   1704  C   ASP A 223      24.903  11.228  34.400  0.00  0.00            
ATOM   1705  O   ASP A 223      24.623  10.628  33.390  0.00  0.00            
ATOM   1706  CB  ASP A 223      24.793  13.498  33.020  0.00  0.00            
ATOM   1707  CG  ASP A 223      23.523  13.378  32.270  0.00  0.00            
ATOM   1708  OD1 ASP A 223      22.523  13.478  33.000  0.00  0.00            
ATOM   1709  OD2 ASP A 223      23.573  13.218  31.020  0.00  0.00            
ATOM   1710  N   LEU A 224      25.483  10.768  35.531  0.00  0.00            
ATOM   1711  CA  LEU A 224      25.942   9.438  35.851  0.00  0.00            
ATOM   1712  C   LEU A 224      25.392   8.948  37.221  0.00  0.00            
ATOM   1713  O   LEU A 224      25.032   9.799  38.061  0.00  0.00            
ATOM   1714  CB  LEU A 224      27.452   9.368  35.831  0.00  0.00            
ATOM   1715  CG  LEU A 224      28.153   9.648  34.481  0.00  0.00            
ATOM   1716  CD1 LEU A 224      29.653   9.588  34.821  0.00  0.00            
ATOM   1717  CD2 LEU A 224      27.693   8.678  33.391  0.00  0.00            
ATOM   1718  N   PRO A 225      25.322   7.639  37.521  0.00  0.00            
ATOM   1719  CA  PRO A 225      24.592   7.279  38.681  0.00  0.00            
ATOM   1720  C   PRO A 225      25.332   7.639  39.941  0.00  0.00            
ATOM   1721  O   PRO A 225      26.542   7.339  39.971  0.00  0.00            
ATOM   1722  CB  PRO A 225      24.272   5.809  38.711  0.00  0.00            
ATOM   1723  CG  PRO A 225      24.432   5.539  37.261  0.00  0.00            
ATOM   1724  CD  PRO A 225      25.482   6.508  36.691  0.00  0.00            
ATOM   1725  N   THR A 226      24.681   8.299  40.921  0.00  0.00            
ATOM   1726  CA  THR A 226      25.411   9.069  41.981  0.00  0.00            
ATOM   1727  C   THR A 226      26.581   8.329  42.711  0.00  0.00            
ATOM   1728  O   THR A 226      27.431   8.969  43.321  0.00  0.00            
ATOM   1729  CB  THR A 226      24.351   9.769  42.961  0.00  0.00            
ATOM   1730  CG2 THR A 226      25.001  10.600  44.070  0.00  0.00            
ATOM   1731  OG1 THR A 226      23.391  10.589  42.250  0.00  0.00            
ATOM   1732  N   LEU A 227      26.601   7.039  42.811  0.00  0.00            
ATOM   1733  CA  LEU A 227      27.691   6.109  43.222  0.00  0.00            
ATOM   1734  C   LEU A 227      29.031   6.279  42.502  0.00  0.00            
ATOM   1735  O   LEU A 227      30.021   5.719  42.992  0.00  0.00            
ATOM   1736  CB  LEU A 227      27.311   4.689  42.982  0.00  0.00            
ATOM   1737  CG  LEU A 227      26.631   4.129  44.252  0.00  0.00            
ATOM   1738  CD1 LEU A 227      25.471   4.920  44.621  0.00  0.00            
ATOM   1739  CD2 LEU A 227      26.141   2.709  43.942  0.00  0.00            
ATOM   1740  N   THR A 228      29.021   6.799  41.282  0.00  0.00            
ATOM   1741  CA  THR A 228      30.201   6.929  40.392  0.00  0.00            
ATOM   1742  C   THR A 228      31.121   8.099  40.652  0.00  0.00            
ATOM   1743  O   THR A 228      32.172   8.268  39.992  0.00  0.00            
ATOM   1744  CB  THR A 228      29.782   7.168  38.912  0.00  0.00            
ATOM   1745  CG2 THR A 228      29.082   5.908  38.282  0.00  0.00            
ATOM   1746  OG1 THR A 228      29.002   8.348  38.791  0.00  0.00            
ATOM   1747  N   ASN A 229      30.571   9.059  41.342  0.00  0.00            
ATOM   1748  CA  ASN A 229      31.112  10.419  41.412  0.00  0.00            
ATOM   1749  C   ASN A 229      31.141  10.999  42.841  0.00  0.00            
ATOM   1750  O   ASN A 229      32.161  11.599  43.162  0.00  0.00            
ATOM   1751  CB  ASN A 229      30.122  11.359  40.601  0.00  0.00            
ATOM   1752  CG  ASN A 229      28.592  11.229  40.911  0.00  0.00            
ATOM   1753  OD1 ASN A 229      28.112  11.549  41.971  0.00  0.00            
ATOM   1754  ND2 ASN A 229      27.712  10.859  40.041  0.00  0.00            
ATOM   1755  N   SER A 230      30.081  10.749  43.641  0.00  0.00            
ATOM   1756  CA  SER A 230      29.971  11.159  45.051  0.00  0.00            
ATOM   1757  C   SER A 230      30.501  10.069  45.981  0.00  0.00            
ATOM   1758  O   SER A 230      31.561  10.119  46.552  0.00  0.00            
ATOM   1759  CB  SER A 230      28.591  11.679  45.441  0.00  0.00            
ATOM   1760  OG  SER A 230      28.011  12.639  44.531  0.00  0.00            
ATOM   1761  N   GLY A 231      29.761   8.959  45.932  0.00  0.00            
ATOM   1762  CA  GLY A 231      30.161   7.650  46.492  0.00  0.00            
ATOM   1763  C   GLY A 231      29.120   6.990  47.422  0.00  0.00            
ATOM   1764  O   GLY A 231      28.060   7.520  47.671  0.00  0.00            
ATOM   1765  N   PHE A 232      29.450   5.790  47.962  0.00  0.00            
ATOM   1766  CA  PHE A 232      28.540   4.880  48.752  0.00  0.00            
ATOM   1767  C   PHE A 232      28.780   4.860  50.272  0.00  0.00            
ATOM   1768  O   PHE A 232      29.910   4.850  50.712  0.00  0.00            
ATOM   1769  CB  PHE A 232      28.650   3.440  48.192  0.00  0.00            
ATOM   1770  CG  PHE A 232      27.850   2.310  48.792  0.00  0.00            
ATOM   1771  CD1 PHE A 232      26.490   2.260  48.482  0.00  0.00            
ATOM   1772  CD2 PHE A 232      28.560   1.330  49.482  0.00  0.00            
ATOM   1773  CE1 PHE A 232      25.850   1.010  48.702  0.00  0.00            
ATOM   1774  CE2 PHE A 232      27.879   0.120  49.763  0.00  0.00            
ATOM   1775  CZ  PHE A 232      26.529  -0.020  49.342  0.00  0.00            
ATOM   1776  N   SER A 233      27.620   4.740  50.972  0.00  0.00            
ATOM   1777  CA  SER A 233      27.479   4.421  52.372  0.00  0.00            
ATOM   1778  C   SER A 233      26.839   2.991  52.432  0.00  0.00            
ATOM   1779  O   SER A 233      25.979   2.741  51.592  0.00  0.00            
ATOM   1780  CB  SER A 233      26.619   5.431  53.082  0.00  0.00            
ATOM   1781  OG  SER A 233      26.619   5.371  54.482  0.00  0.00            
ATOM   1782  N   PRO A 234      27.399   2.091  53.202  0.00  0.00            
ATOM   1783  CA  PRO A 234      26.999   0.651  53.142  0.00  0.00            
ATOM   1784  C   PRO A 234      25.929   0.301  54.132  0.00  0.00            
ATOM   1785  O   PRO A 234      26.039   0.731  55.292  0.00  0.00            
ATOM   1786  CB  PRO A 234      28.339   0.001  53.323  0.00  0.00            
ATOM   1787  CG  PRO A 234      29.019   0.941  54.363  0.00  0.00            
ATOM   1788  CD  PRO A 234      28.549   2.351  54.092  0.00  0.00            
ATOM   1789  N   GLY A 235      24.949  -0.579  53.812  0.00  0.00            
ATOM   1790  CA  GLY A 235      23.789  -0.889  54.662  0.00  0.00            
ATOM   1791  C   GLY A 235      23.998  -2.069  55.662  0.00  0.00            
ATOM   1792  O   GLY A 235      23.038  -2.559  56.242  0.00  0.00            
ATOM   1793  N   MET A 236      25.198  -2.599  55.763  0.00  0.00            
ATOM   1794  CA  MET A 236      25.358  -4.029  55.943  0.00  0.00            
ATOM   1795  C   MET A 236      25.198  -4.378  57.403  0.00  0.00            
ATOM   1796  O   MET A 236      25.838  -3.708  58.203  0.00  0.00            
ATOM   1797  CB  MET A 236      26.778  -4.319  55.423  0.00  0.00            
ATOM   1798  CG  MET A 236      26.948  -4.169  53.863  0.00  0.00            
ATOM   1799  SD  MET A 236      25.459  -4.329  52.823  0.00  0.00            
ATOM   1800  CE  MET A 236      26.119  -3.759  51.163  0.00  0.00            
ATOM   1801  N   ILE A 237      24.428  -5.448  57.693  0.00  0.00            
ATOM   1802  CA  ILE A 237      24.047  -5.888  59.033  0.00  0.00            
ATOM   1803  C   ILE A 237      24.587  -7.328  59.033  0.00  0.00            
ATOM   1804  O   ILE A 237      24.267  -8.138  58.193  0.00  0.00            
ATOM   1805  CB  ILE A 237      22.537  -5.688  59.363  0.00  0.00            
ATOM   1806  CG1 ILE A 237      22.138  -4.198  59.292  0.00  0.00            
ATOM   1807  CG2 ILE A 237      22.137  -6.188  60.753  0.00  0.00            
ATOM   1808  CD1 ILE A 237      20.598  -4.138  58.942  0.00  0.00            
ATOM   1809  N   ALA A 238      25.327  -7.658  60.093  0.00  0.00            
ATOM   1810  CA  ALA A 238      25.637  -8.998  60.534  0.00  0.00            
ATOM   1811  C   ALA A 238      25.287  -9.238  61.994  0.00  0.00            
ATOM   1812  O   ALA A 238      25.207  -8.348  62.863  0.00  0.00            
ATOM   1813  CB  ALA A 238      27.167  -9.098  60.434  0.00  0.00            
ATOM   1814  N   VAL A 239      25.247 -10.528  62.284  0.00  0.00            
ATOM   1815  CA  VAL A 239      24.766 -11.068  63.564  0.00  0.00            
ATOM   1816  C   VAL A 239      25.756 -12.138  64.074  0.00  0.00            
ATOM   1817  O   VAL A 239      25.566 -13.308  63.824  0.00  0.00            
ATOM   1818  CB  VAL A 239      23.336 -11.657  63.434  0.00  0.00            
ATOM   1819  CG1 VAL A 239      22.646 -11.937  64.803  0.00  0.00            
ATOM   1820  CG2 VAL A 239      22.446 -10.708  62.593  0.00  0.00            
ATOM   1821  N   VAL A 240      26.746 -11.718  64.784  0.00  0.00            
ATOM   1822  CA  VAL A 240      27.516 -12.617  65.584  0.00  0.00            
ATOM   1823  C   VAL A 240      26.806 -12.957  66.874  0.00  0.00            
ATOM   1824  O   VAL A 240      26.346 -12.187  67.754  0.00  0.00            
ATOM   1825  CB  VAL A 240      28.856 -11.887  65.945  0.00  0.00            
ATOM   1826  CG1 VAL A 240      29.786 -12.817  66.735  0.00  0.00            
ATOM   1827  CG2 VAL A 240      29.596 -11.278  64.715  0.00  0.00            
ATOM   1828  N   ILE A 241      26.955 -14.257  67.105  0.00  0.00            
ATOM   1829  CA  ILE A 241      26.545 -14.857  68.365  0.00  0.00            
ATOM   1830  C   ILE A 241      27.695 -15.397  69.175  0.00  0.00            
ATOM   1831  O   ILE A 241      28.735 -15.757  68.615  0.00  0.00            
ATOM   1832  CB  ILE A 241      25.205 -15.657  68.314  0.00  0.00            
ATOM   1833  CG1 ILE A 241      25.475 -17.037  67.675  0.00  0.00            
ATOM   1834  CG2 ILE A 241      24.065 -14.977  67.574  0.00  0.00            
ATOM   1835  CD1 ILE A 241      24.395 -18.107  67.545  0.00  0.00            
ATOM   1836  N   SER A 242      27.555 -15.587  70.465  0.00  0.00            
ATOM   1837  CA  SER A 242      28.585 -16.107  71.425  0.00  0.00            
ATOM   1838  C   SER A 242      27.924 -16.636  72.685  0.00  0.00            
ATOM   1839  O   SER A 242      26.684 -16.696  72.805  0.00  0.00            
ATOM   1840  CB  SER A 242      29.575 -14.997  71.725  0.00  0.00            
ATOM   1841  OG  SER A 242      28.845 -13.997  72.295  0.00  0.00            
ATOM   1842  N   GLU A 243      28.724 -17.256  73.545  0.00  0.00            
ATOM   1843  CA  GLU A 243      28.294 -17.946  74.815  0.00  0.00            
ATOM   1844  C   GLU A 243      28.264 -16.876  75.945  0.00  0.00            
ATOM   1845  O   GLU A 243      28.894 -15.856  75.755  0.00  0.00            
ATOM   1846  CB  GLU A 243      29.294 -18.986  75.336  0.00  0.00            
ATOM   1847  CG  GLU A 243      29.054 -20.336  74.616  0.00  0.00            
ATOM   1848  CD  GLU A 243      29.294 -20.286  73.096  0.00  0.00            
ATOM   1849  OE1 GLU A 243      30.504 -20.457  72.726  0.00  0.00            
ATOM   1850  OE2 GLU A 243      28.344 -20.067  72.306  0.00  0.00            
ATOM   1851  N   LYS A 244      27.434 -17.086  77.005  0.00  0.00            
ATOM   1852  CA  LYS A 244      27.264 -16.016  78.045  0.00  0.00            
ATOM   1853  C   LYS A 244      28.413 -15.975  79.055  0.00  0.00            
ATOM   1854  O   LYS A 244      28.423 -15.165  79.985  0.00  0.00            
ATOM   1855  CB  LYS A 244      25.833 -15.995  78.695  0.00  0.00            
ATOM   1856  CG  LYS A 244      24.734 -15.855  77.604  0.00  0.00            
ATOM   1857  CD  LYS A 244      23.484 -15.295  78.334  0.00  0.00            
ATOM   1858  CE  LYS A 244      22.374 -15.505  77.294  0.00  0.00            
ATOM   1859  NZ  LYS A 244      21.194 -14.635  77.634  0.00  0.00            
ATOM   1860  N   ASP A 245      29.323 -16.846  78.795  0.00  0.00            
ATOM   1861  CA  ASP A 245      30.343 -17.296  79.716  0.00  0.00            
ATOM   1862  C   ASP A 245      31.773 -16.826  79.356  0.00  0.00            
ATOM   1863  O   ASP A 245      32.683 -16.906  80.166  0.00  0.00            
ATOM   1864  CB  ASP A 245      30.133 -18.765  80.086  0.00  0.00            
ATOM   1865  CG  ASP A 245      28.673 -19.205  80.116  0.00  0.00            
ATOM   1866  OD1 ASP A 245      28.263 -19.975  79.206  0.00  0.00            
ATOM   1867  OD2 ASP A 245      28.043 -18.905  81.135  0.00  0.00            
ATOM   1868  N   THR A 246      31.984 -16.206  78.186  0.00  0.00            
ATOM   1869  CA  THR A 246      33.194 -15.656  77.666  0.00  0.00            
ATOM   1870  C   THR A 246      33.194 -14.156  78.116  0.00  0.00            
ATOM   1871  O   THR A 246      32.274 -13.636  78.775  0.00  0.00            
ATOM   1872  CB  THR A 246      33.364 -15.896  76.176  0.00  0.00            
ATOM   1873  CG2 THR A 246      32.384 -15.016  75.396  0.00  0.00            
ATOM   1874  OG1 THR A 246      34.584 -15.416  75.786  0.00  0.00            
ATOM   1875  N   GLU A 247      34.244 -13.416  77.776  0.00  0.00            
ATOM   1876  CA  GLU A 247      34.454 -11.986  78.155  0.00  0.00            
ATOM   1877  C   GLU A 247      34.624 -11.066  76.945  0.00  0.00            
ATOM   1878  O   GLU A 247      33.944 -10.126  76.795  0.00  0.00            
ATOM   1879  CB  GLU A 247      35.704 -11.856  79.026  0.00  0.00            
ATOM   1880  CG  GLU A 247      35.933 -12.816  80.196  0.00  0.00            
ATOM   1881  CD  GLU A 247      34.733 -12.766  81.206  0.00  0.00            
ATOM   1882  OE1 GLU A 247      34.603 -13.696  81.986  0.00  0.00            
ATOM   1883  OE2 GLU A 247      33.853 -11.896  81.175  0.00  0.00            
ATOM   1884  N   GLN A 248      35.564 -11.386  76.006  0.00  0.00            
ATOM   1885  CA  GLN A 248      35.934 -10.497  74.845  0.00  0.00            
ATOM   1886  C   GLN A 248      36.435 -11.387  73.666  0.00  0.00            
ATOM   1887  O   GLN A 248      36.875 -12.517  73.756  0.00  0.00            
ATOM   1888  CB  GLN A 248      37.024  -9.477  75.315  0.00  0.00            
ATOM   1889  CG  GLN A 248      36.504  -8.436  76.375  0.00  0.00            
ATOM   1890  CD  GLN A 248      37.494  -7.466  76.965  0.00  0.00            
ATOM   1891  OE1 GLN A 248      38.654  -7.717  77.185  0.00  0.00            
ATOM   1892  NE2 GLN A 248      37.094  -6.196  77.115  0.00  0.00            
ATOM   1893  N   SER A 249      36.115 -10.957  72.476  0.00  0.00            
ATOM   1894  CA  SER A 249      36.785 -11.317  71.246  0.00  0.00            
ATOM   1895  C   SER A 249      36.905 -10.197  70.186  0.00  0.00            
ATOM   1896  O   SER A 249      36.115  -9.247  70.195  0.00  0.00            
ATOM   1897  CB  SER A 249      36.025 -12.527  70.706  0.00  0.00            
ATOM   1898  OG  SER A 249      34.715 -12.097  70.525  0.00  0.00            
ATOM   1899  N   SER A 250      37.845 -10.298  69.236  0.00  0.00            
ATOM   1900  CA  SER A 250      38.026  -9.398  68.066  0.00  0.00            
ATOM   1901  C   SER A 250      36.926  -9.628  67.085  0.00  0.00            
ATOM   1902  O   SER A 250      36.496 -10.738  66.936  0.00  0.00            
ATOM   1903  CB  SER A 250      39.446  -9.648  67.476  0.00  0.00            
ATOM   1904  OG  SER A 250      40.456 -10.068  68.416  0.00  0.00            
ATOM   1905  N   ILE A 251      36.716  -8.538  66.325  0.00  0.00            
ATOM   1906  CA  ILE A 251      36.136  -8.398  64.985  0.00  0.00            
ATOM   1907  C   ILE A 251      36.986  -7.428  64.105  0.00  0.00            
ATOM   1908  O   ILE A 251      37.266  -6.278  64.495  0.00  0.00            
ATOM   1909  CB  ILE A 251      34.586  -8.088  65.055  0.00  0.00            
ATOM   1910  CG1 ILE A 251      33.976  -8.218  63.645  0.00  0.00            
ATOM   1911  CG2 ILE A 251      34.366  -6.658  65.615  0.00  0.00            
ATOM   1912  CD1 ILE A 251      32.477  -7.888  63.534  0.00  0.00            
ATOM   1913  N   GLN A 252      37.277  -7.829  62.875  0.00  0.00            
ATOM   1914  CA  GLN A 252      37.937  -6.889  61.865  0.00  0.00            
ATOM   1915  C   GLN A 252      36.837  -6.719  60.785  0.00  0.00            
ATOM   1916  O   GLN A 252      36.327  -7.709  60.215  0.00  0.00            
ATOM   1917  CB  GLN A 252      39.127  -7.449  61.176  0.00  0.00            
ATOM   1918  CG  GLN A 252      40.327  -7.199  62.056  0.00  0.00            
ATOM   1919  CD  GLN A 252      40.487  -8.109  63.276  0.00  0.00            
ATOM   1920  NE2 GLN A 252      39.823  -7.759  64.320  0.00  0.00            
ATOM   1921  OE1 GLN A 252      41.062  -9.174  63.329  0.00  0.00            
ATOM   1922  N   VAL A 253      36.397  -5.499  60.565  0.00  0.00            
ATOM   1923  CA  VAL A 253      35.647  -4.939  59.425  0.00  0.00            
ATOM   1924  C   VAL A 253      36.608  -4.259  58.455  0.00  0.00            
ATOM   1925  O   VAL A 253      37.668  -3.759  58.785  0.00  0.00            
ATOM   1926  CB  VAL A 253      34.667  -3.929  59.964  0.00  0.00            
ATOM   1927  CG1 VAL A 253      33.548  -3.609  58.964  0.00  0.00            
ATOM   1928  CG2 VAL A 253      33.937  -4.549  61.174  0.00  0.00            
ATOM   1929  N   ALA A 254      36.208  -4.409  57.235  0.00  0.00            
ATOM   1930  CA  ALA A 254      37.068  -4.170  56.055  0.00  0.00            
ATOM   1931  C   ALA A 254      36.268  -3.630  54.894  0.00  0.00            
ATOM   1932  O   ALA A 254      35.148  -4.140  54.664  0.00  0.00            
ATOM   1933  CB  ALA A 254      37.758  -5.420  55.615  0.00  0.00            
ATOM   1934  N   TYR A 255      36.638  -2.540  54.254  0.00  0.00            
ATOM   1935  CA  TYR A 255      35.959  -1.960  53.134  0.00  0.00            
ATOM   1936  C   TYR A 255      36.929  -1.750  51.934  0.00  0.00            
ATOM   1937  O   TYR A 255      38.119  -1.520  52.174  0.00  0.00            
ATOM   1938  CB  TYR A 255      35.289  -0.630  53.544  0.00  0.00            
ATOM   1939  CG  TYR A 255      34.419  -0.580  54.794  0.00  0.00            
ATOM   1940  CD1 TYR A 255      34.668   0.461  55.774  0.00  0.00            
ATOM   1941  CD2 TYR A 255      33.338  -1.519  55.024  0.00  0.00            
ATOM   1942  CE1 TYR A 255      33.818   0.581  56.883  0.00  0.00            
ATOM   1943  CE2 TYR A 255      32.508  -1.349  56.104  0.00  0.00            
ATOM   1944  CZ  TYR A 255      32.798  -0.389  57.073  0.00  0.00            
ATOM   1945  OH  TYR A 255      31.908  -0.349  58.163  0.00  0.00            
ATOM   1946  N   THR A 256      36.369  -1.710  50.694  0.00  0.00            
ATOM   1947  CA  THR A 256      37.089  -1.891  49.444  0.00  0.00            
ATOM   1948  C   THR A 256      36.500  -1.011  48.304  0.00  0.00            
ATOM   1949  O   THR A 256      35.360  -1.131  47.974  0.00  0.00            
ATOM   1950  CB  THR A 256      36.969  -3.301  48.975  0.00  0.00            
ATOM   1951  CG2 THR A 256      37.339  -3.691  47.525  0.00  0.00            
ATOM   1952  OG1 THR A 256      37.829  -4.091  49.735  0.00  0.00            
ATOM   1953  N   LYS A 257      37.370  -0.141  47.714  0.00  0.00            
ATOM   1954  CA  LYS A 257      37.080   0.609  46.474  0.00  0.00            
ATOM   1955  C   LYS A 257      37.980  -0.081  45.404  0.00  0.00            
ATOM   1956  O   LYS A 257      39.170  -0.161  45.674  0.00  0.00            
ATOM   1957  CB  LYS A 257      37.370   2.079  46.794  0.00  0.00            
ATOM   1958  CG  LYS A 257      36.890   3.179  45.804  0.00  0.00            
ATOM   1959  CD  LYS A 257      37.250   4.599  46.323  0.00  0.00            
ATOM   1960  CE  LYS A 257      36.780   4.969  47.713  0.00  0.00            
ATOM   1961  NZ  LYS A 257      37.510   6.209  48.183  0.00  0.00            
ATOM   1962  N   HIS A 258      37.450  -0.531  44.284  0.00  0.00            
ATOM   1963  CA  HIS A 258      38.270  -0.932  43.184  0.00  0.00            
ATOM   1964  C   HIS A 258      37.721  -0.292  41.934  0.00  0.00            
ATOM   1965  O   HIS A 258      36.481  -0.072  41.854  0.00  0.00            
ATOM   1966  CB  HIS A 258      38.310  -2.442  43.115  0.00  0.00            
ATOM   1967  CG  HIS A 258      39.600  -2.942  42.385  0.00  0.00            
ATOM   1968  CD2 HIS A 258      40.060  -4.232  42.265  0.00  0.00            
ATOM   1969  CE1 HIS A 258      41.611  -2.812  41.555  0.00  0.00            
ATOM   1970  ND1 HIS A 258      40.571  -2.052  41.885  0.00  0.00            
ATOM   1971  NE2 HIS A 258      41.330  -4.102  41.785  0.00  0.00            
ATOM   1972  N   ALA A 259      38.541   0.118  40.974  0.00  0.00            
ATOM   1973  CA  ALA A 259      38.421   1.148  39.964  0.00  0.00            
ATOM   1974  C   ALA A 259      39.051   0.748  38.624  0.00  0.00            
ATOM   1975  O   ALA A 259      40.251   0.558  38.495  0.00  0.00            
ATOM   1976  CB  ALA A 259      38.911   2.498  40.524  0.00  0.00            
ATOM   1977  N   ASP A 260      38.181   0.548  37.624  0.00  0.00            
ATOM   1978  CA  ASP A 260      38.552   0.337  36.204  0.00  0.00            
ATOM   1979  C   ASP A 260      39.002   1.697  35.614  0.00  0.00            
ATOM   1980  O   ASP A 260      38.432   2.767  35.934  0.00  0.00            
ATOM   1981  CB  ASP A 260      37.382  -0.243  35.324  0.00  0.00            
ATOM   1982  CG  ASP A 260      36.892  -1.703  35.494  0.00  0.00            
ATOM   1983  OD1 ASP A 260      36.262  -2.293  34.574  0.00  0.00            
ATOM   1984  OD2 ASP A 260      37.091  -2.212  36.634  0.00  0.00            
ATOM   1985  N   ASP A 261      39.982   1.697  34.684  0.00  0.00            
ATOM   1986  CA  ASP A 261      40.292   2.897  33.864  0.00  0.00            
ATOM   1987  C   ASP A 261      39.632   2.907  32.444  0.00  0.00            
ATOM   1988  O   ASP A 261      39.713   1.917  31.664  0.00  0.00            
ATOM   1989  CB  ASP A 261      41.782   3.237  33.924  0.00  0.00            
ATOM   1990  CG  ASP A 261      42.002   4.707  34.354  0.00  0.00            
ATOM   1991  OD1 ASP A 261      42.792   4.947  35.284  0.00  0.00            
ATOM   1992  OD2 ASP A 261      41.322   5.607  33.814  0.00  0.00            
ATOM   1993  N   TYR A 262      39.053   4.057  32.024  0.00  0.00            
ATOM   1994  CA  TYR A 262      38.293   4.297  30.734  0.00  0.00            
ATOM   1995  C   TYR A 262      39.033   5.166  29.704  0.00  0.00            
ATOM   1996  O   TYR A 262      38.903   6.416  29.703  0.00  0.00            
ATOM   1997  CB  TYR A 262      36.863   4.627  31.093  0.00  0.00            
ATOM   1998  CG  TYR A 262      35.913   4.817  29.983  0.00  0.00            
ATOM   1999  CD1 TYR A 262      35.263   3.707  29.423  0.00  0.00            
ATOM   2000  CD2 TYR A 262      35.793   6.067  29.383  0.00  0.00            
ATOM   2001  CE1 TYR A 262      34.283   3.836  28.423  0.00  0.00            
ATOM   2002  CE2 TYR A 262      34.893   6.216  28.323  0.00  0.00            
ATOM   2003  CZ  TYR A 262      34.113   5.116  27.873  0.00  0.00            
ATOM   2004  OH  TYR A 262      33.204   5.256  26.853  0.00  0.00            
ATOM   2005  N   THR A 263      39.903   4.586  28.924  0.00  0.00            
ATOM   2006  CA  THR A 263      40.493   5.296  27.784  0.00  0.00            
ATOM   2007  C   THR A 263      39.534   5.446  26.634  0.00  0.00            
ATOM   2008  O   THR A 263      38.954   4.476  26.204  0.00  0.00            
ATOM   2009  CB  THR A 263      41.733   4.506  27.294  0.00  0.00            
ATOM   2010  CG2 THR A 263      42.594   5.276  26.264  0.00  0.00            
ATOM   2011  OG1 THR A 263      42.503   4.146  28.404  0.00  0.00            
ATOM   2012  N   LEU A 264      39.484   6.676  26.073  0.00  0.00            
ATOM   2013  CA  LEU A 264      38.884   7.266  24.803  0.00  0.00            
ATOM   2014  C   LEU A 264      40.024   7.735  23.923  0.00  0.00            
ATOM   2015  O   LEU A 264      40.944   8.385  24.383  0.00  0.00            
ATOM   2016  CB  LEU A 264      37.934   8.506  25.123  0.00  0.00            
ATOM   2017  CG  LEU A 264      36.574   8.176  25.683  0.00  0.00            
ATOM   2018  CD1 LEU A 264      35.564   9.366  25.652  0.00  0.00            
ATOM   2019  CD2 LEU A 264      35.914   7.076  24.863  0.00  0.00            
ATOM   2020  N   ARG A 265      39.914   7.355  22.663  0.00  0.00            
ATOM   2021  CA  ARG A 265      40.955   7.645  21.634  0.00  0.00            
ATOM   2022  C   ARG A 265      40.435   7.565  20.173  0.00  0.00            
ATOM   2023  O   ARG A 265      39.275   7.125  19.973  0.00  0.00            
ATOM   2024  CB  ARG A 265      42.124   6.665  22.004  0.00  0.00            
ATOM   2025  CG  ARG A 265      41.714   5.185  22.064  0.00  0.00            
ATOM   2026  CD  ARG A 265      41.485   4.595  20.654  0.00  0.00            
ATOM   2027  NE  ARG A 265      41.184   3.135  20.874  0.00  0.00            
ATOM   2028  CZ  ARG A 265      41.354   2.135  20.044  0.00  0.00            
ATOM   2029  NH1 ARG A 265      41.755   2.275  18.805  0.00  0.00            
ATOM   2030  NH2 ARG A 265      41.084   0.955  20.525  0.00  0.00            
ATOM   2031  N   PRO A 266      41.185   8.055  19.154  0.00  0.00            
ATOM   2032  CA  PRO A 266      40.635   8.034  17.833  0.00  0.00            
ATOM   2033  C   PRO A 266      40.435   6.664  17.194  0.00  0.00            
ATOM   2034  O   PRO A 266      41.135   5.674  17.524  0.00  0.00            
ATOM   2035  CB  PRO A 266      41.635   8.864  17.013  0.00  0.00            
ATOM   2036  CG  PRO A 266      42.615   9.524  17.994  0.00  0.00            
ATOM   2037  CD  PRO A 266      42.545   8.655  19.224  0.00  0.00            
ATOM   2038  N   GLY A 267      39.595   6.644  16.163  0.00  0.00            
ATOM   2039  CA  GLY A 267      39.405   5.494  15.274  0.00  0.00            
ATOM   2040  C   GLY A 267      40.406   5.394  14.104  0.00  0.00            
ATOM   2041  O   GLY A 267      40.456   4.294  13.614  0.00  0.00            
ATOM   2042  N   PHE A 268      41.176   6.414  13.744  0.00  0.00            
ATOM   2043  CA  PHE A 268      42.216   6.324  12.684  0.00  0.00            
ATOM   2044  C   PHE A 268      43.366   7.323  12.854  0.00  0.00            
ATOM   2045  O   PHE A 268      43.316   8.324  13.584  0.00  0.00            
ATOM   2046  CB  PHE A 268      41.536   6.663  11.274  0.00  0.00            
ATOM   2047  CG  PHE A 268      42.376   6.243  10.064  0.00  0.00            
ATOM   2048  CD1 PHE A 268      42.566   4.913   9.724  0.00  0.00            
ATOM   2049  CD2 PHE A 268      42.977   7.213   9.284  0.00  0.00            
ATOM   2050  CE1 PHE A 268      43.626   4.553   8.844  0.00  0.00            
ATOM   2051  CE2 PHE A 268      43.977   6.863   8.354  0.00  0.00            
ATOM   2052  CZ  PHE A 268      44.377   5.543   8.234  0.00  0.00            
ATOM   2053  N   THR A 269      44.426   7.113  12.084  0.00  0.00            
ATOM   2054  CA  THR A 269      45.656   7.943  11.974  0.00  0.00            
ATOM   2055  C   THR A 269      45.366   9.453  12.064  0.00  0.00            
ATOM   2056  O   THR A 269      44.456   9.883  11.354  0.00  0.00            
ATOM   2057  CB  THR A 269      46.376   7.523  10.684  0.00  0.00            
ATOM   2058  CG2 THR A 269      47.846   7.913  10.715  0.00  0.00            
ATOM   2059  OG1 THR A 269      46.406   6.143  10.525  0.00  0.00            
ATOM   2060  N   PHE A 270      46.126  10.213  12.844  0.00  0.00            
ATOM   2061  CA  PHE A 270      45.996  11.693  13.014  0.00  0.00            
ATOM   2062  C   PHE A 270      44.566  12.153  13.403  0.00  0.00            
ATOM   2063  O   PHE A 270      44.006  13.123  12.893  0.00  0.00            
ATOM   2064  CB  PHE A 270      46.547  12.393  11.744  0.00  0.00            
ATOM   2065  CG  PHE A 270      47.937  11.933  11.264  0.00  0.00            
ATOM   2066  CD1 PHE A 270      48.107  11.573   9.924  0.00  0.00            
ATOM   2067  CD2 PHE A 270      49.076  11.923  12.134  0.00  0.00            
ATOM   2068  CE1 PHE A 270      49.387  11.273   9.464  0.00  0.00            
ATOM   2069  CE2 PHE A 270      50.377  11.653  11.655  0.00  0.00            
ATOM   2070  CZ  PHE A 270      50.537  11.423  10.285  0.00  0.00            
ATOM   2071  N   GLY A 271      44.026  11.564  14.483  0.00  0.00            
ATOM   2072  CA  GLY A 271      42.866  12.044  15.233  0.00  0.00            
ATOM   2073  C   GLY A 271      41.496  11.794  14.543  0.00  0.00            
ATOM   2074  O   GLY A 271      40.536  12.294  15.063  0.00  0.00            
ATOM   2075  N   THR A 272      41.426  11.094  13.413  0.00  0.00            
ATOM   2076  CA  THR A 272      40.256  11.094  12.463  0.00  0.00            
ATOM   2077  C   THR A 272      39.406   9.814  12.653  0.00  0.00            
ATOM   2078  O   THR A 272      39.746   8.884  13.423  0.00  0.00            
ATOM   2079  CB  THR A 272      40.737  11.143  10.983  0.00  0.00            
ATOM   2080  CG2 THR A 272      41.497  12.373  10.623  0.00  0.00            
ATOM   2081  OG1 THR A 272      41.587  10.163  10.573  0.00  0.00            
ATOM   2082  N   GLY A 273      38.226   9.834  12.013  0.00  0.00            
ATOM   2083  CA  GLY A 273      37.266   8.724  12.213  0.00  0.00            
ATOM   2084  C   GLY A 273      36.406   8.864  13.433  0.00  0.00            
ATOM   2085  O   GLY A 273      36.336   9.894  14.072  0.00  0.00            
ATOM   2086  N   ASN A 274      35.736   7.834  13.883  0.00  0.00            
ATOM   2087  CA  ASN A 274      35.026   7.794  15.143  0.00  0.00            
ATOM   2088  C   ASN A 274      35.835   8.105  16.443  0.00  0.00            
ATOM   2089  O   ASN A 274      37.045   7.854  16.493  0.00  0.00            
ATOM   2090  CB  ASN A 274      34.356   6.425  15.233  0.00  0.00            
ATOM   2091  CG  ASN A 274      33.466   5.994  14.103  0.00  0.00            
ATOM   2092  OD1 ASN A 274      33.326   6.674  13.072  0.00  0.00            
ATOM   2093  ND2 ASN A 274      32.756   4.894  14.323  0.00  0.00            
ATOM   2094  N   TRP A 275      35.165   8.245  17.593  0.00  0.00            
ATOM   2095  CA  TRP A 275      35.735   7.875  18.923  0.00  0.00            
ATOM   2096  C   TRP A 275      35.635   6.335  19.153  0.00  0.00            
ATOM   2097  O   TRP A 275      34.565   5.765  19.083  0.00  0.00            
ATOM   2098  CB  TRP A 275      34.965   8.395  20.082  0.00  0.00            
ATOM   2099  CG  TRP A 275      35.185   9.835  20.532  0.00  0.00            
ATOM   2100  CD1 TRP A 275      34.265  10.845  20.532  0.00  0.00            
ATOM   2101  CD2 TRP A 275      36.395  10.505  21.022  0.00  0.00            
ATOM   2102  CE2 TRP A 275      36.175  11.945  21.122  0.00  0.00            
ATOM   2103  CE3 TRP A 275      37.615   9.945  21.503  0.00  0.00            
ATOM   2104  NE1 TRP A 275      34.845  12.035  20.882  0.00  0.00            
ATOM   2105  CZ2 TRP A 275      37.195  12.785  21.612  0.00  0.00            
ATOM   2106  CZ3 TRP A 275      38.655  10.805  21.893  0.00  0.00            
ATOM   2107  CH2 TRP A 275      38.475  12.175  21.882  0.00  0.00            
ATOM   2108  N   VAL A 276      36.735   5.795  19.683  0.00  0.00            
ATOM   2109  CA  VAL A 276      36.845   4.375  20.023  0.00  0.00            
ATOM   2110  C   VAL A 276      37.184   4.315  21.533  0.00  0.00            
ATOM   2111  O   VAL A 276      38.164   4.955  21.994  0.00  0.00            
ATOM   2112  CB  VAL A 276      37.905   3.655  19.204  0.00  0.00            
ATOM   2113  CG1 VAL A 276      38.055   2.205  19.664  0.00  0.00            
ATOM   2114  CG2 VAL A 276      37.585   3.825  17.724  0.00  0.00            
ATOM   2115  N   GLY A 277      36.314   3.715  22.333  0.00  0.00            
ATOM   2116  CA  GLY A 277      36.554   3.476  23.793  0.00  0.00            
ATOM   2117  C   GLY A 277      36.964   2.096  24.284  0.00  0.00            
ATOM   2118  O   GLY A 277      36.624   1.126  23.614  0.00  0.00            
ATOM   2119  N   ASN A 278      37.744   2.046  25.394  0.00  0.00            
ATOM   2120  CA  ASN A 278      38.293   0.816  25.974  0.00  0.00            
ATOM   2121  C   ASN A 278      38.303   0.816  27.464  0.00  0.00            
ATOM   2122  O   ASN A 278      38.403   1.896  28.084  0.00  0.00            
ATOM   2123  CB  ASN A 278      39.753   0.756  25.544  0.00  0.00            
ATOM   2124  CG  ASN A 278      39.884   0.325  24.114  0.00  0.00            
ATOM   2125  OD1 ASN A 278      40.194   1.065  23.204  0.00  0.00            
ATOM   2126  ND2 ASN A 278      39.534  -0.925  23.835  0.00  0.00            
ATOM   2127  N   ASN A 279      38.153  -0.354  28.074  0.00  0.00            
ATOM   2128  CA  ASN A 279      38.013  -0.474  29.484  0.00  0.00            
ATOM   2129  C   ASN A 279      38.973  -1.494  30.025  0.00  0.00            
ATOM   2130  O   ASN A 279      39.023  -2.674  29.705  0.00  0.00            
ATOM   2131  CB  ASN A 279      36.533  -0.703  29.784  0.00  0.00            
ATOM   2132  CG  ASN A 279      36.182  -0.913  31.194  0.00  0.00            
ATOM   2133  OD1 ASN A 279      35.592  -0.033  31.784  0.00  0.00            
ATOM   2134  ND2 ASN A 279      36.372  -2.123  31.744  0.00  0.00            
ATOM   2135  N   ILE A 280      39.812  -0.954  30.935  0.00  0.00            
ATOM   2136  CA  ILE A 280      40.882  -1.694  31.605  0.00  0.00            
ATOM   2137  C   ILE A 280      40.322  -2.073  33.015  0.00  0.00            
ATOM   2138  O   ILE A 280      39.892  -1.113  33.665  0.00  0.00            
ATOM   2139  CB  ILE A 280      42.152  -0.824  31.705  0.00  0.00            
ATOM   2140  CG1 ILE A 280      42.813  -0.364  30.375  0.00  0.00            
ATOM   2141  CG2 ILE A 280      43.252  -1.704  32.385  0.00  0.00            
ATOM   2142  CD1 ILE A 280      44.123   0.416  30.595  0.00  0.00            
ATOM   2143  N   LYS A 281      40.152  -3.363  33.325  0.00  0.00            
ATOM   2144  CA  LYS A 281      39.482  -3.843  34.515  0.00  0.00            
ATOM   2145  C   LYS A 281      40.291  -3.613  35.775  0.00  0.00            
ATOM   2146  O   LYS A 281      41.501  -3.873  35.725  0.00  0.00            
ATOM   2147  CB  LYS A 281      39.152  -5.333  34.495  0.00  0.00            
ATOM   2148  CG  LYS A 281      38.362  -5.833  33.225  0.00  0.00            
ATOM   2149  CD  LYS A 281      37.352  -7.003  33.505  0.00  0.00            
ATOM   2150  CE  LYS A 281      36.201  -6.633  34.445  0.00  0.00            
ATOM   2151  NZ  LYS A 281      35.452  -5.493  33.855  0.00  0.00            
ATOM   2152  N   ASP A 282      39.651  -3.273  36.895  0.00  0.00            
ATOM   2153  CA  ASP A 282      40.201  -3.402  38.255  0.00  0.00            
ATOM   2154  C   ASP A 282      41.721  -2.933  38.315  0.00  0.00            
ATOM   2155  O   ASP A 282      42.561  -3.693  38.726  0.00  0.00            
ATOM   2156  CB  ASP A 282      39.951  -4.852  38.775  0.00  0.00            
ATOM   2157  CG  ASP A 282      38.521  -5.452  38.725  0.00  0.00            
ATOM   2158  OD1 ASP A 282      37.711  -5.302  39.675  0.00  0.00            
ATOM   2159  OD2 ASP A 282      38.101  -6.092  37.735  0.00  0.00            
ATOM   2160  N   VAL A 283      42.111  -1.673  38.085  0.00  0.00            
ATOM   2161  CA  VAL A 283      43.451  -1.093  38.155  0.00  0.00            
ATOM   2162  C   VAL A 283      43.811  -0.563  39.525  0.00  0.00            
ATOM   2163  O   VAL A 283      44.861  -0.923  40.115  0.00  0.00            
ATOM   2164  CB  VAL A 283      43.621  -0.063  36.985  0.00  0.00            
ATOM   2165  CG1 VAL A 283      45.032   0.597  37.095  0.00  0.00            
ATOM   2166  CG2 VAL A 283      43.542  -0.813  35.655  0.00  0.00            
ATOM   2167  N   ASP A 284      42.871   0.258  40.055  0.00  0.00            
ATOM   2168  CA  ASP A 284      43.211   1.018  41.235  0.00  0.00            
ATOM   2169  C   ASP A 284      42.341   0.538  42.435  0.00  0.00            
ATOM   2170  O   ASP A 284      41.091   0.808  42.445  0.00  0.00            
ATOM   2171  CB  ASP A 284      43.001   2.468  40.975  0.00  0.00            
ATOM   2172  CG  ASP A 284      43.511   3.358  42.125  0.00  0.00            
ATOM   2173  OD1 ASP A 284      44.191   2.808  43.005  0.00  0.00            
ATOM   2174  OD2 ASP A 284      43.201   4.528  42.084  0.00  0.00            
ATOM   2175  N   GLN A 285      42.960  -0.192  43.355  0.00  0.00            
ATOM   2176  CA  GLN A 285      42.290  -0.602  44.565  0.00  0.00            
ATOM   2177  C   GLN A 285      42.720   0.328  45.765  0.00  0.00            
ATOM   2178  O   GLN A 285      43.860   0.458  45.995  0.00  0.00            
ATOM   2179  CB  GLN A 285      42.710  -1.982  44.965  0.00  0.00            
ATOM   2180  CG  GLN A 285      41.920  -2.351  46.225  0.00  0.00            
ATOM   2181  CD  GLN A 285      42.170  -3.781  46.695  0.00  0.00            
ATOM   2182  OE1 GLN A 285      42.650  -4.682  46.006  0.00  0.00            
ATOM   2183  NE2 GLN A 285      41.869  -4.091  47.995  0.00  0.00            
ATOM   2184  N   LYS A 286      41.760   0.959  46.435  0.00  0.00            
ATOM   2185  CA  LYS A 286      41.970   1.699  47.645  0.00  0.00            
ATOM   2186  C   LYS A 286      41.150   0.959  48.695  0.00  0.00            
ATOM   2187  O   LYS A 286      39.940   0.879  48.504  0.00  0.00            
ATOM   2188  CB  LYS A 286      41.580   3.209  47.444  0.00  0.00            
ATOM   2189  CG  LYS A 286      42.300   3.929  46.274  0.00  0.00            
ATOM   2190  CD  LYS A 286      43.840   3.838  46.165  0.00  0.00            
ATOM   2191  CE  LYS A 286      44.560   4.559  47.305  0.00  0.00            
ATOM   2192  NZ  LYS A 286      44.810   3.579  48.355  0.00  0.00            
ATOM   2193  N   THR A 287      41.679   0.589  49.895  0.00  0.00            
ATOM   2194  CA  THR A 287      41.099  -0.411  50.825  0.00  0.00            
ATOM   2195  C   THR A 287      41.459  -0.260  52.335  0.00  0.00            
ATOM   2196  O   THR A 287      42.599  -0.130  52.705  0.00  0.00            
ATOM   2197  CB  THR A 287      41.339  -1.791  50.255  0.00  0.00            
ATOM   2198  CG2 THR A 287      41.259  -2.911  51.255  0.00  0.00            
ATOM   2199  OG1 THR A 287      40.369  -2.021  49.275  0.00  0.00            
ATOM   2200  N   PHE A 288      40.479  -0.340  53.195  0.00  0.00            
ATOM   2201  CA  PHE A 288      40.729   0.040  54.565  0.00  0.00            
ATOM   2202  C   PHE A 288      40.258  -1.090  55.485  0.00  0.00            
ATOM   2203  O   PHE A 288      39.218  -1.690  55.355  0.00  0.00            
ATOM   2204  CB  PHE A 288      40.019   1.410  54.844  0.00  0.00            
ATOM   2205  CG  PHE A 288      40.488   2.000  56.164  0.00  0.00            
ATOM   2206  CD1 PHE A 288      41.838   2.250  56.365  0.00  0.00            
ATOM   2207  CD2 PHE A 288      39.548   2.210  57.224  0.00  0.00            
ATOM   2208  CE1 PHE A 288      42.278   2.770  57.575  0.00  0.00            
ATOM   2209  CE2 PHE A 288      40.008   2.811  58.414  0.00  0.00            
ATOM   2210  CZ  PHE A 288      41.378   3.070  58.614  0.00  0.00            
ATOM   2211  N   ASN A 289      41.028  -1.280  56.565  0.00  0.00            
ATOM   2212  CA  ASN A 289      40.888  -2.360  57.515  0.00  0.00            
ATOM   2213  C   ASN A 289      41.178  -1.819  58.965  0.00  0.00            
ATOM   2214  O   ASN A 289      42.048  -0.959  59.165  0.00  0.00            
ATOM   2215  CB  ASN A 289      42.018  -3.400  57.165  0.00  0.00            
ATOM   2216  CG  ASN A 289      41.658  -4.750  57.746  0.00  0.00            
ATOM   2217  OD1 ASN A 289      41.448  -4.879  58.956  0.00  0.00            
ATOM   2218  ND2 ASN A 289      41.538  -5.740  56.816  0.00  0.00            
ATOM   2219  N   LYS A 290      40.478  -2.339  59.965  0.00  0.00            
ATOM   2220  CA  LYS A 290      40.747  -1.959  61.315  0.00  0.00            
ATOM   2221  C   LYS A 290      40.097  -3.009  62.215  0.00  0.00            
ATOM   2222  O   LYS A 290      39.107  -3.579  61.855  0.00  0.00            
ATOM   2223  CB  LYS A 290      40.197  -0.569  61.615  0.00  0.00            
ATOM   2224  CG  LYS A 290      41.257   0.481  62.065  0.00  0.00            
ATOM   2225  CD  LYS A 290      41.707   0.461  63.555  0.00  0.00            
ATOM   2226  CE  LYS A 290      40.557   0.851  64.505  0.00  0.00            
ATOM   2227  NZ  LYS A 290      40.567   2.301  64.754  0.00  0.00            
ATOM   2228  N   SER A 291      40.707  -3.179  63.405  0.00  0.00            
ATOM   2229  CA  SER A 291      40.457  -4.289  64.355  0.00  0.00            
ATOM   2230  C   SER A 291      39.737  -3.618  65.495  0.00  0.00            
ATOM   2231  O   SER A 291      40.257  -2.598  66.035  0.00  0.00            
ATOM   2232  CB  SER A 291      41.707  -4.959  64.876  0.00  0.00            
ATOM   2233  OG  SER A 291      42.487  -5.629  63.996  0.00  0.00            
ATOM   2234  N   PHE A 292      38.586  -4.188  65.905  0.00  0.00            
ATOM   2235  CA  PHE A 292      37.796  -3.718  66.995  0.00  0.00            
ATOM   2236  C   PHE A 292      37.636  -4.908  67.945  0.00  0.00            
ATOM   2237  O   PHE A 292      37.716  -6.088  67.555  0.00  0.00            
ATOM   2238  CB  PHE A 292      36.486  -3.128  66.514  0.00  0.00            
ATOM   2239  CG  PHE A 292      36.527  -2.238  65.274  0.00  0.00            
ATOM   2240  CD1 PHE A 292      36.707  -2.738  63.964  0.00  0.00            
ATOM   2241  CD2 PHE A 292      36.397  -0.878  65.504  0.00  0.00            
ATOM   2242  CE1 PHE A 292      36.637  -1.859  62.904  0.00  0.00            
ATOM   2243  CE2 PHE A 292      36.387   0.042  64.414  0.00  0.00            
ATOM   2244  CZ  PHE A 292      36.507  -0.488  63.154  0.00  0.00            
ATOM   2245  N   VAL A 293      37.476  -4.618  69.275  0.00  0.00            
ATOM   2246  CA  VAL A 293      37.016  -5.607  70.315  0.00  0.00            
ATOM   2247  C   VAL A 293      35.426  -5.707  70.325  0.00  0.00            
ATOM   2248  O   VAL A 293      34.746  -4.727  70.434  0.00  0.00            
ATOM   2249  CB  VAL A 293      37.575  -5.337  71.765  0.00  0.00            
ATOM   2250  CG1 VAL A 293      37.045  -6.277  72.905  0.00  0.00            
ATOM   2251  CG2 VAL A 293      39.145  -5.367  71.865  0.00  0.00            
ATOM   2252  N   LEU A 294      34.825  -6.907  70.325  0.00  0.00            
ATOM   2253  CA  LEU A 294      33.495  -7.167  70.915  0.00  0.00            
ATOM   2254  C   LEU A 294      33.645  -7.717  72.355  0.00  0.00            
ATOM   2255  O   LEU A 294      33.975  -8.807  72.665  0.00  0.00            
ATOM   2256  CB  LEU A 294      32.655  -8.197  70.165  0.00  0.00            
ATOM   2257  CG  LEU A 294      32.476  -7.877  68.654  0.00  0.00            
ATOM   2258  CD1 LEU A 294      32.076  -9.217  67.935  0.00  0.00            
ATOM   2259  CD2 LEU A 294      31.436  -6.807  68.434  0.00  0.00            
ATOM   2260  N   ASP A 295      33.275  -6.877  73.274  0.00  0.00            
ATOM   2261  CA  ASP A 295      33.075  -7.266  74.665  0.00  0.00            
ATOM   2262  C   ASP A 295      31.675  -7.726  75.044  0.00  0.00            
ATOM   2263  O   ASP A 295      30.655  -7.076  74.794  0.00  0.00            
ATOM   2264  CB  ASP A 295      33.495  -5.996  75.454  0.00  0.00            
ATOM   2265  CG  ASP A 295      33.444  -6.156  76.974  0.00  0.00            
ATOM   2266  OD1 ASP A 295      32.334  -6.486  77.414  0.00  0.00            
ATOM   2267  OD2 ASP A 295      34.434  -5.896  77.655  0.00  0.00            
ATOM   2268  N   TRP A 296      31.634  -8.936  75.695  0.00  0.00            
ATOM   2269  CA  TRP A 296      30.404  -9.716  75.864  0.00  0.00            
ATOM   2270  C   TRP A 296      29.894  -9.626  77.334  0.00  0.00            
ATOM   2271  O   TRP A 296      28.814 -10.096  77.744  0.00  0.00            
ATOM   2272  CB  TRP A 296      30.834 -11.106  75.385  0.00  0.00            
ATOM   2273  CG  TRP A 296      31.095 -11.426  73.915  0.00  0.00            
ATOM   2274  CD1 TRP A 296      32.345 -11.527  73.415  0.00  0.00            
ATOM   2275  CD2 TRP A 296      30.235 -11.327  72.755  0.00  0.00            
ATOM   2276  CE2 TRP A 296      31.005 -11.557  71.585  0.00  0.00            
ATOM   2277  CE3 TRP A 296      28.855 -11.086  72.614  0.00  0.00            
ATOM   2278  NE1 TRP A 296      32.265 -11.727  72.045  0.00  0.00            
ATOM   2279  CZ2 TRP A 296      30.415 -11.627  70.375  0.00  0.00            
ATOM   2280  CZ3 TRP A 296      28.225 -11.327  71.374  0.00  0.00            
ATOM   2281  CH2 TRP A 296      29.025 -11.727  70.274  0.00  0.00            
ATOM   2282  N   LYS A 297      30.644  -8.916  78.224  0.00  0.00            
ATOM   2283  CA  LYS A 297      30.334  -8.806  79.634  0.00  0.00            
ATOM   2284  C   LYS A 297      30.094  -7.365  80.164  0.00  0.00            
ATOM   2285  O   LYS A 297      29.034  -7.295  80.774  0.00  0.00            
ATOM   2286  CB  LYS A 297      31.304  -9.706  80.485  0.00  0.00            
ATOM   2287  CG  LYS A 297      31.013 -11.205  80.585  0.00  0.00            
ATOM   2288  CD  LYS A 297      30.923 -11.825  81.975  0.00  0.00            
ATOM   2289  CE  LYS A 297      30.783 -13.365  81.995  0.00  0.00            
ATOM   2290  NZ  LYS A 297      32.033 -14.045  81.545  0.00  0.00            
ATOM   2291  N   ASN A 298      30.904  -6.326  79.784  0.00  0.00            
ATOM   2292  CA  ASN A 298      30.544  -4.896  79.704  0.00  0.00            
ATOM   2293  C   ASN A 298      29.564  -4.566  78.524  0.00  0.00            
ATOM   2294  O   ASN A 298      28.864  -3.566  78.603  0.00  0.00            
ATOM   2295  CB  ASN A 298      31.804  -4.026  79.654  0.00  0.00            
ATOM   2296  CG  ASN A 298      32.764  -4.206  80.774  0.00  0.00            
ATOM   2297  OD1 ASN A 298      32.584  -3.805  81.924  0.00  0.00            
ATOM   2298  ND2 ASN A 298      33.904  -4.726  80.494  0.00  0.00            
ATOM   2299  N   LYS A 299      29.494  -5.446  77.494  0.00  0.00            
ATOM   2300  CA  LYS A 299      28.585  -5.276  76.383  0.00  0.00            
ATOM   2301  C   LYS A 299      28.825  -3.956  75.583  0.00  0.00            
ATOM   2302  O   LYS A 299      28.055  -3.026  75.573  0.00  0.00            
ATOM   2303  CB  LYS A 299      27.115  -5.476  76.703  0.00  0.00            
ATOM   2304  CG  LYS A 299      26.614  -6.796  77.273  0.00  0.00            
ATOM   2305  CD  LYS A 299      26.974  -7.125  78.733  0.00  0.00            
ATOM   2306  CE  LYS A 299      25.864  -8.025  79.443  0.00  0.00            
ATOM   2307  NZ  LYS A 299      25.894  -9.445  78.964  0.00  0.00            
ATOM   2308  N   LYS A 300      30.065  -3.796  75.023  0.00  0.00            
ATOM   2309  CA  LYS A 300      30.555  -2.776  74.103  0.00  0.00            
ATOM   2310  C   LYS A 300      31.205  -3.347  72.894  0.00  0.00            
ATOM   2311  O   LYS A 300      31.845  -4.387  72.964  0.00  0.00            
ATOM   2312  CB  LYS A 300      31.605  -1.886  74.773  0.00  0.00            
ATOM   2313  CG  LYS A 300      31.295  -0.846  75.863  0.00  0.00            
ATOM   2314  CD  LYS A 300      30.715  -1.446  77.123  0.00  0.00            
ATOM   2315  CE  LYS A 300      29.635  -0.536  77.723  0.00  0.00            
ATOM   2316  NZ  LYS A 300      28.485  -0.576  76.793  0.00  0.00            
ATOM   2317  N   LEU A 301      31.206  -2.537  71.833  0.00  0.00            
ATOM   2318  CA  LEU A 301      32.366  -2.447  70.904  0.00  0.00            
ATOM   2319  C   LEU A 301      33.356  -1.427  71.564  0.00  0.00            
ATOM   2320  O   LEU A 301      33.036  -0.227  71.693  0.00  0.00            
ATOM   2321  CB  LEU A 301      31.916  -1.947  69.494  0.00  0.00            
ATOM   2322  CG  LEU A 301      32.996  -1.837  68.434  0.00  0.00            
ATOM   2323  CD1 LEU A 301      32.646  -2.138  66.964  0.00  0.00            
ATOM   2324  CD2 LEU A 301      33.726  -0.427  68.434  0.00  0.00            
ATOM   2325  N   VAL A 302      34.566  -1.847  71.804  0.00  0.00            
ATOM   2326  CA  VAL A 302      35.736  -0.997  72.194  0.00  0.00            
ATOM   2327  C   VAL A 302      36.916  -1.147  71.214  0.00  0.00            
ATOM   2328  O   VAL A 302      36.756  -1.877  70.224  0.00  0.00            
ATOM   2329  CB  VAL A 302      36.105  -1.187  73.734  0.00  0.00            
ATOM   2330  CG1 VAL A 302      35.175  -0.357  74.644  0.00  0.00            
ATOM   2331  CG2 VAL A 302      36.035  -2.657  74.234  0.00  0.00            
ATOM   2332  N   GLU A 303      37.946  -0.277  71.384  0.00  0.00            
ATOM   2333  CA  GLU A 303      39.256  -0.278  70.734  0.00  0.00            
ATOM   2334  C   GLU A 303      40.386  -0.477  71.795  0.00  0.00            
ATOM   2335  O   GLU A 303      41.288  -1.284  71.602  0.00  0.00            
ATOM   2336  CB  GLU A 303      39.336   0.932  69.784  0.00  0.00            
ATOM   2337  CG  GLU A 303      40.436   0.842  68.685  0.00  0.00            
ATOM   2338  CD  GLU A 303      40.227   2.012  67.774  0.00  0.00            
ATOM   2339  OE1 GLU A 303      39.127   2.202  67.254  0.00  0.00            
ATOM   2340  OE2 GLU A 303      41.177   2.702  67.384  0.00  0.00            
ATOM   2341  OXT GLU A 303      40.529   0.084  72.871  0.00  0.00            
ATOM   2342  N   SER B   4     -12.704 -10.434  68.037  0.00  0.00            
ATOM   2343  CA  SER B   4     -11.424  -9.774  67.828  0.00  0.00            
ATOM   2344  C   SER B   4     -10.264 -10.674  67.428  0.00  0.00            
ATOM   2345  O   SER B   4     -10.564 -11.854  67.158  0.00  0.00            
ATOM   2346  CB  SER B   4     -11.034  -8.994  69.057  0.00  0.00            
ATOM   2347  OG  SER B   4     -12.214  -8.364  69.497  0.00  0.00            
ATOM   2348  N   GLN B   5      -9.064 -10.184  67.248  0.00  0.00            
ATOM   2349  CA  GLN B   5      -7.824 -10.875  66.818  0.00  0.00            
ATOM   2350  C   GLN B   5      -6.774 -10.775  67.988  0.00  0.00            
ATOM   2351  O   GLN B   5      -7.025 -10.204  69.068  0.00  0.00            
ATOM   2352  CB  GLN B   5      -7.384 -10.395  65.448  0.00  0.00            
ATOM   2353  CG  GLN B   5      -7.774 -11.195  64.238  0.00  0.00            
ATOM   2354  CD  GLN B   5      -6.964 -12.485  64.119  0.00  0.00            
ATOM   2355  OE1 GLN B   5      -6.014 -12.595  64.869  0.00  0.00            
ATOM   2356  NE2 GLN B   5      -7.344 -13.305  63.149  0.00  0.00            
ATOM   2357  N   VAL B   6      -5.614 -11.365  67.739  0.00  0.00            
ATOM   2358  CA  VAL B   6      -4.665 -11.805  68.749  0.00  0.00            
ATOM   2359  C   VAL B   6      -5.245 -12.784  69.789  0.00  0.00            
ATOM   2360  O   VAL B   6      -4.715 -13.874  69.929  0.00  0.00            
ATOM   2361  CB  VAL B   6      -4.005 -10.545  69.359  0.00  0.00            
ATOM   2362  CG1 VAL B   6      -2.835 -10.985  70.169  0.00  0.00            
ATOM   2363  CG2 VAL B   6      -3.574  -9.445  68.379  0.00  0.00            
ATOM   2364  N   VAL B   7      -6.315 -12.424  70.509  0.00  0.00            
ATOM   2365  CA  VAL B   7      -7.095 -13.334  71.439  0.00  0.00            
ATOM   2366  C   VAL B   7      -7.335 -14.784  70.829  0.00  0.00            
ATOM   2367  O   VAL B   7      -7.515 -15.754  71.569  0.00  0.00            
ATOM   2368  CB  VAL B   7      -8.415 -12.624  71.798  0.00  0.00            
ATOM   2369  CG1 VAL B   7      -9.575 -13.004  70.828  0.00  0.00            
ATOM   2370  CG2 VAL B   7      -8.715 -13.034  73.238  0.00  0.00            
ATOM   2371  N   THR B   8      -7.425 -14.914  69.499  0.00  0.00            
ATOM   2372  CA  THR B   8      -7.765 -16.184  68.769  0.00  0.00            
ATOM   2373  C   THR B   8      -6.595 -17.144  68.789  0.00  0.00            
ATOM   2374  O   THR B   8      -6.855 -18.284  68.440  0.00  0.00            
ATOM   2375  CB  THR B   8      -8.225 -15.875  67.339  0.00  0.00            
ATOM   2376  CG2 THR B   8      -9.705 -15.774  67.059  0.00  0.00            
ATOM   2377  OG1 THR B   8      -7.785 -14.605  66.889  0.00  0.00            
ATOM   2378  N   ASP B   9      -5.325 -16.774  69.160  0.00  0.00            
ATOM   2379  CA  ASP B   9      -4.085 -17.635  68.950  0.00  0.00            
ATOM   2380  C   ASP B   9      -3.185 -17.774  70.180  0.00  0.00            
ATOM   2381  O   ASP B   9      -3.525 -17.094  71.160  0.00  0.00            
ATOM   2382  CB  ASP B   9      -3.295 -17.165  67.730  0.00  0.00            
ATOM   2383  CG  ASP B   9      -2.355 -18.275  67.200  0.00  0.00            
ATOM   2384  OD1 ASP B   9      -2.835 -19.285  66.650  0.00  0.00            
ATOM   2385  OD2 ASP B   9      -1.165 -18.035  67.400  0.00  0.00            
ATOM   2386  N   ILE B  10      -2.015 -18.455  70.140  0.00  0.00            
ATOM   2387  CA  ILE B  10      -1.186 -18.814  71.311  0.00  0.00            
ATOM   2388  C   ILE B  10      -0.046 -17.775  71.541  0.00  0.00            
ATOM   2389  O   ILE B  10       0.335 -17.025  70.661  0.00  0.00            
ATOM   2390  CB  ILE B  10      -0.726 -20.225  71.121  0.00  0.00            
ATOM   2391  CG1 ILE B  10       0.045 -20.435  69.801  0.00  0.00            
ATOM   2392  CG2 ILE B  10      -1.916 -21.094  71.161  0.00  0.00            
ATOM   2393  CD1 ILE B  10       0.794 -21.715  69.771  0.00  0.00            
ATOM   2394  N   GLY B  11       0.484 -17.764  72.751  0.00  0.00            
ATOM   2395  CA  GLY B  11       1.664 -16.974  73.111  0.00  0.00            
ATOM   2396  C   GLY B  11       1.354 -15.894  74.161  0.00  0.00            
ATOM   2397  O   GLY B  11       2.114 -15.004  74.561  0.00  0.00            
ATOM   2398  N   GLN B  12       0.074 -15.894  74.460  0.00  0.00            
ATOM   2399  CA  GLN B  12      -0.666 -14.924  75.240  0.00  0.00            
ATOM   2400  C   GLN B  12      -0.176 -14.744  76.710  0.00  0.00            
ATOM   2401  O   GLN B  12      -0.776 -15.334  77.630  0.00  0.00            
ATOM   2402  CB  GLN B  12      -2.216 -15.134  75.190  0.00  0.00            
ATOM   2403  CG  GLN B  12      -2.856 -15.524  73.820  0.00  0.00            
ATOM   2404  CD  GLN B  12      -4.336 -15.434  73.880  0.00  0.00            
ATOM   2405  OE1 GLN B  12      -5.006 -15.584  74.859  0.00  0.00            
ATOM   2406  NE2 GLN B  12      -4.866 -15.274  72.709  0.00  0.00            
ATOM   2407  N   ASN B  13       0.994 -14.144  76.900  0.00  0.00            
ATOM   2408  CA  ASN B  13       1.904 -14.064  78.080  0.00  0.00            
ATOM   2409  C   ASN B  13       2.354 -15.494  78.391  0.00  0.00            
ATOM   2410  O   ASN B  13       2.263 -15.973  79.511  0.00  0.00            
ATOM   2411  CB  ASN B  13       1.164 -13.383  79.280  0.00  0.00            
ATOM   2412  CG  ASN B  13       0.384 -12.133  78.900  0.00  0.00            
ATOM   2413  OD1 ASN B  13       0.824 -10.983  78.960  0.00  0.00            
ATOM   2414  ND2 ASN B  13      -0.806 -12.223  78.340  0.00  0.00            
ATOM   2415  N   ALA B  14       2.794 -16.284  77.391  0.00  0.00            
ATOM   2416  CA  ALA B  14       3.314 -17.654  77.491  0.00  0.00            
ATOM   2417  C   ALA B  14       4.763 -17.764  77.951  0.00  0.00            
ATOM   2418  O   ALA B  14       5.433 -16.774  78.271  0.00  0.00            
ATOM   2419  CB  ALA B  14       3.134 -18.374  76.141  0.00  0.00            
ATOM   2420  N   LYS B  15       5.153 -18.994  78.252  0.00  0.00            
ATOM   2421  CA  LYS B  15       6.503 -19.354  78.712  0.00  0.00            
ATOM   2422  C   LYS B  15       7.443 -19.784  77.572  0.00  0.00            
ATOM   2423  O   LYS B  15       7.483 -20.994  77.232  0.00  0.00            
ATOM   2424  CB  LYS B  15       6.443 -20.524  79.772  0.00  0.00            
ATOM   2425  CG  LYS B  15       5.463 -20.144  80.962  0.00  0.00            
ATOM   2426  CD  LYS B  15       5.232 -21.283  81.992  0.00  0.00            
ATOM   2427  CE  LYS B  15       3.802 -21.903  82.012  0.00  0.00            
ATOM   2428  NZ  LYS B  15       3.423 -22.383  80.632  0.00  0.00            
ATOM   2429  N   THR B  16       7.964 -18.854  76.902  0.00  0.00            
ATOM   2430  CA  THR B  16       8.794 -18.955  75.692  0.00  0.00            
ATOM   2431  C   THR B  16      10.264 -19.015  76.113  0.00  0.00            
ATOM   2432  O   THR B  16      10.714 -18.115  76.862  0.00  0.00            
ATOM   2433  CB  THR B  16       8.514 -17.795  74.742  0.00  0.00            
ATOM   2434  CG2 THR B  16       9.514 -17.565  73.632  0.00  0.00            
ATOM   2435  OG1 THR B  16       7.314 -18.095  74.102  0.00  0.00            
ATOM   2436  N   HIS B  17      11.064 -19.905  75.553  0.00  0.00            
ATOM   2437  CA  HIS B  17      12.494 -19.845  75.543  0.00  0.00            
ATOM   2438  C   HIS B  17      13.144 -20.215  74.173  0.00  0.00            
ATOM   2439  O   HIS B  17      12.424 -20.775  73.313  0.00  0.00            
ATOM   2440  CB  HIS B  17      12.873 -20.795  76.643  0.00  0.00            
ATOM   2441  CG  HIS B  17      13.993 -20.265  77.493  0.00  0.00            
ATOM   2442  CD2 HIS B  17      13.903 -19.245  78.413  0.00  0.00            
ATOM   2443  CE1 HIS B  17      15.943 -20.005  78.384  0.00  0.00            
ATOM   2444  ND1 HIS B  17      15.293 -20.805  77.534  0.00  0.00            
ATOM   2445  NE2 HIS B  17      15.153 -19.125  78.973  0.00  0.00            
ATOM   2446  N   THR B  18      14.324 -19.735  73.923  0.00  0.00            
ATOM   2447  CA  THR B  18      14.994 -19.865  72.643  0.00  0.00            
ATOM   2448  C   THR B  18      16.444 -20.346  72.774  0.00  0.00            
ATOM   2449  O   THR B  18      17.164 -19.855  73.624  0.00  0.00            
ATOM   2450  CB  THR B  18      15.124 -18.526  71.923  0.00  0.00            
ATOM   2451  CG2 THR B  18      13.814 -17.986  71.393  0.00  0.00            
ATOM   2452  OG1 THR B  18      15.704 -17.535  72.713  0.00  0.00            
ATOM   2453  N   SER B  19      16.894 -21.236  71.854  0.00  0.00            
ATOM   2454  CA  SER B  19      18.384 -21.376  71.614  0.00  0.00            
ATOM   2455  C   SER B  19      18.744 -21.176  70.164  0.00  0.00            
ATOM   2456  O   SER B  19      17.815 -21.216  69.354  0.00  0.00            
ATOM   2457  CB  SER B  19      18.804 -22.776  71.994  0.00  0.00            
ATOM   2458  OG  SER B  19      18.324 -23.726  71.065  0.00  0.00            
ATOM   2459  N   TYR B  20      20.015 -20.916  69.824  0.00  0.00            
ATOM   2460  CA  TYR B  20      20.585 -20.526  68.554  0.00  0.00            
ATOM   2461  C   TYR B  20      21.805 -21.357  68.315  0.00  0.00            
ATOM   2462  O   TYR B  20      22.605 -21.397  69.245  0.00  0.00            
ATOM   2463  CB  TYR B  20      20.935 -18.986  68.664  0.00  0.00            
ATOM   2464  CG  TYR B  20      19.815 -17.946  68.614  0.00  0.00            
ATOM   2465  CD1 TYR B  20      19.115 -17.676  69.814  0.00  0.00            
ATOM   2466  CD2 TYR B  20      19.565 -17.217  67.434  0.00  0.00            
ATOM   2467  CE1 TYR B  20      17.995 -16.816  69.723  0.00  0.00            
ATOM   2468  CE2 TYR B  20      18.505 -16.267  67.353  0.00  0.00            
ATOM   2469  CZ  TYR B  20      17.665 -16.176  68.493  0.00  0.00            
ATOM   2470  OH  TYR B  20      16.615 -15.306  68.463  0.00  0.00            
ATOM   2471  N   ASN B  21      21.985 -21.957  67.155  0.00  0.00            
ATOM   2472  CA  ASN B  21      22.935 -23.027  66.915  0.00  0.00            
ATOM   2473  C   ASN B  21      23.655 -22.727  65.535  0.00  0.00            
ATOM   2474  O   ASN B  21      23.035 -22.107  64.685  0.00  0.00            
ATOM   2475  CB  ASN B  21      22.075 -24.267  66.785  0.00  0.00            
ATOM   2476  CG  ASN B  21      21.435 -24.777  68.055  0.00  0.00            
ATOM   2477  OD1 ASN B  21      20.295 -24.436  68.335  0.00  0.00            
ATOM   2478  ND2 ASN B  21      22.004 -25.657  68.855  0.00  0.00            
ATOM   2479  N   THR B  22      24.935 -23.117  65.436  0.00  0.00            
ATOM   2480  CA  THR B  22      25.685 -22.888  64.136  0.00  0.00            
ATOM   2481  C   THR B  22      26.755 -23.888  63.876  0.00  0.00            
ATOM   2482  O   THR B  22      27.425 -24.328  64.816  0.00  0.00            
ATOM   2483  CB  THR B  22      26.455 -21.558  64.066  0.00  0.00            
ATOM   2484  CG2 THR B  22      25.686 -20.218  64.185  0.00  0.00            
ATOM   2485  OG1 THR B  22      27.495 -21.438  64.996  0.00  0.00            
ATOM   2486  N   PHE B  23      26.935 -24.278  62.636  0.00  0.00            
ATOM   2487  CA  PHE B  23      27.875 -25.248  62.036  0.00  0.00            
ATOM   2488  C   PHE B  23      28.286 -24.918  60.576  0.00  0.00            
ATOM   2489  O   PHE B  23      27.476 -24.488  59.746  0.00  0.00            
ATOM   2490  CB  PHE B  23      27.225 -26.658  62.106  0.00  0.00            
ATOM   2491  CG  PHE B  23      28.175 -27.768  62.457  0.00  0.00            
ATOM   2492  CD1 PHE B  23      28.195 -28.228  63.757  0.00  0.00            
ATOM   2493  CD2 PHE B  23      28.935 -28.458  61.447  0.00  0.00            
ATOM   2494  CE1 PHE B  23      29.065 -29.238  64.137  0.00  0.00            
ATOM   2495  CE2 PHE B  23      29.785 -29.508  61.837  0.00  0.00            
ATOM   2496  CZ  PHE B  23      29.845 -29.928  63.187  0.00  0.00            
ATOM   2497  N   ASN B  24      29.606 -25.008  60.287  0.00  0.00            
ATOM   2498  CA  ASN B  24      30.236 -24.749  58.997  0.00  0.00            
ATOM   2499  C   ASN B  24      30.716 -26.079  58.387  0.00  0.00            
ATOM   2500  O   ASN B  24      31.416 -26.779  59.107  0.00  0.00            
ATOM   2501  CB  ASN B  24      31.346 -23.639  59.217  0.00  0.00            
ATOM   2502  CG  ASN B  24      32.136 -23.349  57.937  0.00  0.00            
ATOM   2503  OD1 ASN B  24      31.986 -24.009  56.967  0.00  0.00            
ATOM   2504  ND2 ASN B  24      33.006 -22.349  57.927  0.00  0.00            
ATOM   2505  N   ASN B  25      30.426 -26.309  57.087  0.00  0.00            
ATOM   2506  CA  ASN B  25      31.026 -27.409  56.317  0.00  0.00            
ATOM   2507  C   ASN B  25      31.557 -26.969  54.997  0.00  0.00            
ATOM   2508  O   ASN B  25      31.147 -27.629  54.047  0.00  0.00            
ATOM   2509  CB  ASN B  25      30.026 -28.589  56.247  0.00  0.00            
ATOM   2510  CG  ASN B  25      30.666 -29.869  56.737  0.00  0.00            
ATOM   2511  OD1 ASN B  25      31.236 -29.989  57.748  0.00  0.00            
ATOM   2512  ND2 ASN B  25      30.366 -30.959  56.108  0.00  0.00            
ATOM   2513  N   GLU B  26      32.437 -25.949  54.957  0.00  0.00            
ATOM   2514  CA  GLU B  26      33.137 -25.610  53.727  0.00  0.00            
ATOM   2515  C   GLU B  26      34.177 -26.680  53.398  0.00  0.00            
ATOM   2516  O   GLU B  26      34.407 -26.860  52.208  0.00  0.00            
ATOM   2517  CB  GLU B  26      33.737 -24.230  53.657  0.00  0.00            
ATOM   2518  CG  GLU B  26      32.707 -23.080  53.687  0.00  0.00            
ATOM   2519  CD  GLU B  26      33.537 -21.890  54.117  0.00  0.00            
ATOM   2520  OE1 GLU B  26      33.677 -21.809  55.367  0.00  0.00            
ATOM   2521  OE2 GLU B  26      34.197 -21.350  53.197  0.00  0.00            
ATOM   2522  N   GLN B  27      34.747 -27.340  54.428  0.00  0.00            
ATOM   2523  CA  GLN B  27      35.717 -28.410  54.318  0.00  0.00            
ATOM   2524  C   GLN B  27      35.207 -29.460  53.308  0.00  0.00            
ATOM   2525  O   GLN B  27      36.047 -30.090  52.698  0.00  0.00            
ATOM   2526  CB  GLN B  27      36.126 -28.970  55.698  0.00  0.00            
ATOM   2527  CG  GLN B  27      34.956 -29.229  56.728  0.00  0.00            
ATOM   2528  CD  GLN B  27      34.616 -28.079  57.678  0.00  0.00            
ATOM   2529  OE1 GLN B  27      35.026 -26.969  57.348  0.00  0.00            
ATOM   2530  NE2 GLN B  27      33.896 -28.309  58.798  0.00  0.00            
ATOM   2531  N   ALA B  28      33.877 -29.660  53.188  0.00  0.00            
ATOM   2532  CA  ALA B  28      33.297 -30.760  52.328  0.00  0.00            
ATOM   2533  C   ALA B  28      32.247 -30.260  51.288  0.00  0.00            
ATOM   2534  O   ALA B  28      32.327 -30.600  50.088  0.00  0.00            
ATOM   2535  CB  ALA B  28      32.666 -31.930  53.178  0.00  0.00            
ATOM   2536  N   ASP B  29      31.227 -29.510  51.758  0.00  0.00            
ATOM   2537  CA  ASP B  29      30.007 -29.170  50.927  0.00  0.00            
ATOM   2538  C   ASP B  29      29.957 -27.670  50.447  0.00  0.00            
ATOM   2539  O   ASP B  29      29.337 -27.310  49.427  0.00  0.00            
ATOM   2540  CB  ASP B  29      28.657 -29.400  51.727  0.00  0.00            
ATOM   2541  CG  ASP B  29      28.667 -30.739  52.437  0.00  0.00            
ATOM   2542  OD1 ASP B  29      28.287 -31.700  51.797  0.00  0.00            
ATOM   2543  OD2 ASP B  29      29.086 -30.789  53.587  0.00  0.00            
ATOM   2544  N   ASN B  30      30.577 -26.750  51.157  0.00  0.00            
ATOM   2545  CA  ASN B  30      30.547 -25.270  51.017  0.00  0.00            
ATOM   2546  C   ASN B  30      29.107 -24.830  51.326  0.00  0.00            
ATOM   2547  O   ASN B  30      28.287 -24.620  50.456  0.00  0.00            
ATOM   2548  CB  ASN B  30      31.058 -24.690  49.687  0.00  0.00            
ATOM   2549  CG  ASN B  30      32.498 -24.620  49.497  0.00  0.00            
ATOM   2550  OD1 ASN B  30      33.108 -23.550  49.277  0.00  0.00            
ATOM   2551  ND2 ASN B  30      33.217 -25.650  49.857  0.00  0.00            
ATOM   2552  N   MET B  31      28.867 -24.759  52.656  0.00  0.00            
ATOM   2553  CA  MET B  31      27.607 -24.499  53.206  0.00  0.00            
ATOM   2554  C   MET B  31      27.877 -23.989  54.606  0.00  0.00            
ATOM   2555  O   MET B  31      28.847 -24.499  55.196  0.00  0.00            
ATOM   2556  CB  MET B  31      26.767 -25.769  53.426  0.00  0.00            
ATOM   2557  CG  MET B  31      26.317 -26.449  52.176  0.00  0.00            
ATOM   2558  SD  MET B  31      24.917 -27.559  52.286  0.00  0.00            
ATOM   2559  CE  MET B  31      24.877 -28.060  50.506  0.00  0.00            
ATOM   2560  N   THR B  32      27.077 -23.039  55.116  0.00  0.00            
ATOM   2561  CA  THR B  32      27.067 -22.719  56.566  0.00  0.00            
ATOM   2562  C   THR B  32      25.696 -23.119  57.026  0.00  0.00            
ATOM   2563  O   THR B  32      24.737 -22.519  56.545  0.00  0.00            
ATOM   2564  CB  THR B  32      27.407 -21.239  56.836  0.00  0.00            
ATOM   2565  CG2 THR B  32      26.397 -20.409  57.675  0.00  0.00            
ATOM   2566  OG1 THR B  32      28.777 -21.029  57.256  0.00  0.00            
ATOM   2567  N   MET B  33      25.506 -23.878  58.106  0.00  0.00            
ATOM   2568  CA  MET B  33      24.256 -24.078  58.826  0.00  0.00            
ATOM   2569  C   MET B  33      24.146 -23.268  60.095  0.00  0.00            
ATOM   2570  O   MET B  33      24.826 -23.598  61.076  0.00  0.00            
ATOM   2571  CB  MET B  33      24.066 -25.518  59.036  0.00  0.00            
ATOM   2572  CG  MET B  33      22.716 -25.968  59.566  0.00  0.00            
ATOM   2573  SD  MET B  33      22.936 -27.648  59.976  0.00  0.00            
ATOM   2574  CE  MET B  33      22.676 -28.488  58.316  0.00  0.00            
ATOM   2575  N   SER B  34      23.076 -22.418  60.115  0.00  0.00            
ATOM   2576  CA  SER B  34      22.516 -21.908  61.355  0.00  0.00            
ATOM   2577  C   SER B  34      21.096 -22.368  61.515  0.00  0.00            
ATOM   2578  O   SER B  34      20.296 -22.418  60.585  0.00  0.00            
ATOM   2579  CB  SER B  34      22.386 -20.398  61.225  0.00  0.00            
ATOM   2580  OG  SER B  34      23.606 -19.728  61.145  0.00  0.00            
ATOM   2581  N   LEU B  35      20.656 -22.567  62.775  0.00  0.00            
ATOM   2582  CA  LEU B  35      19.295 -22.717  63.145  0.00  0.00            
ATOM   2583  C   LEU B  35      18.955 -21.777  64.324  0.00  0.00            
ATOM   2584  O   LEU B  35      19.745 -21.607  65.274  0.00  0.00            
ATOM   2585  CB  LEU B  35      18.955 -24.157  63.415  0.00  0.00            
ATOM   2586  CG  LEU B  35      19.415 -25.107  62.285  0.00  0.00            
ATOM   2587  CD1 LEU B  35      19.155 -26.517  62.725  0.00  0.00            
ATOM   2588  CD2 LEU B  35      18.736 -25.057  60.885  0.00  0.00            
ATOM   2589  N   LYS B  36      17.805 -21.107  64.184  0.00  0.00            
ATOM   2590  CA  LYS B  36      17.055 -20.577  65.304  0.00  0.00            
ATOM   2591  C   LYS B  36      15.905 -21.517  65.694  0.00  0.00            
ATOM   2592  O   LYS B  36      15.235 -21.977  64.774  0.00  0.00            
ATOM   2593  CB  LYS B  36      16.665 -19.067  65.084  0.00  0.00            
ATOM   2594  CG  LYS B  36      16.185 -18.266  66.313  0.00  0.00            
ATOM   2595  CD  LYS B  36      14.735 -18.596  66.783  0.00  0.00            
ATOM   2596  CE  LYS B  36      13.825 -17.426  66.493  0.00  0.00            
ATOM   2597  NZ  LYS B  36      13.855 -16.466  67.603  0.00  0.00            
ATOM   2598  N   VAL B  37      15.725 -21.766  66.934  0.00  0.00            
ATOM   2599  CA  VAL B  37      14.445 -22.336  67.424  0.00  0.00            
ATOM   2600  C   VAL B  37      13.795 -21.506  68.503  0.00  0.00            
ATOM   2601  O   VAL B  37      14.435 -20.696  69.173  0.00  0.00            
ATOM   2602  CB  VAL B  37      14.615 -23.756  67.924  0.00  0.00            
ATOM   2603  CG1 VAL B  37      15.124 -23.906  69.384  0.00  0.00            
ATOM   2604  CG2 VAL B  37      13.315 -24.616  68.034  0.00  0.00            
ATOM   2605  N   THR B  38      12.485 -21.756  68.623  0.00  0.00            
ATOM   2606  CA  THR B  38      11.645 -21.056  69.603  0.00  0.00            
ATOM   2607  C   THR B  38      10.714 -22.136  70.143  0.00  0.00            
ATOM   2608  O   THR B  38       9.934 -22.776  69.423  0.00  0.00            
ATOM   2609  CB  THR B  38      10.825 -19.816  69.023  0.00  0.00            
ATOM   2610  CG2 THR B  38      10.415 -18.835  70.132  0.00  0.00            
ATOM   2611  OG1 THR B  38      11.595 -19.176  68.043  0.00  0.00            
ATOM   2612  N   PHE B  39      10.764 -22.405  71.413  0.00  0.00            
ATOM   2613  CA  PHE B  39       9.874 -23.325  72.043  0.00  0.00            
ATOM   2614  C   PHE B  39       8.944 -22.385  72.773  0.00  0.00            
ATOM   2615  O   PHE B  39       9.314 -21.375  73.343  0.00  0.00            
ATOM   2616  CB  PHE B  39      10.634 -24.065  73.083  0.00  0.00            
ATOM   2617  CG  PHE B  39      11.394 -25.245  72.574  0.00  0.00            
ATOM   2618  CD1 PHE B  39      12.764 -25.095  72.284  0.00  0.00            
ATOM   2619  CD2 PHE B  39      10.784 -26.535  72.584  0.00  0.00            
ATOM   2620  CE1 PHE B  39      13.504 -26.215  71.894  0.00  0.00            
ATOM   2621  CE2 PHE B  39      11.524 -27.665  72.294  0.00  0.00            
ATOM   2622  CZ  PHE B  39      12.864 -27.455  72.054  0.00  0.00            
ATOM   2623  N   ILE B  40       7.674 -22.835  72.763  0.00  0.00            
ATOM   2624  CA  ILE B  40       6.524 -22.165  73.482  0.00  0.00            
ATOM   2625  C   ILE B  40       5.774 -23.235  74.272  0.00  0.00            
ATOM   2626  O   ILE B  40       5.244 -24.195  73.752  0.00  0.00            
ATOM   2627  CB  ILE B  40       5.714 -21.425  72.382  0.00  0.00            
ATOM   2628  CG1 ILE B  40       6.484 -20.655  71.262  0.00  0.00            
ATOM   2629  CG2 ILE B  40       4.694 -20.535  73.142  0.00  0.00            
ATOM   2630  CD1 ILE B  40       5.575 -20.555  70.042  0.00  0.00            
ATOM   2631  N   ASP B  41       5.683 -23.004  75.542  0.00  0.00            
ATOM   2632  CA  ASP B  41       4.633 -23.534  76.412  0.00  0.00            
ATOM   2633  C   ASP B  41       3.663 -22.374  76.732  0.00  0.00            
ATOM   2634  O   ASP B  41       3.683 -21.714  77.752  0.00  0.00            
ATOM   2635  CB  ASP B  41       5.333 -24.184  77.622  0.00  0.00            
ATOM   2636  CG  ASP B  41       4.363 -24.684  78.612  0.00  0.00            
ATOM   2637  OD1 ASP B  41       4.743 -24.764  79.812  0.00  0.00            
ATOM   2638  OD2 ASP B  41       3.193 -24.904  78.232  0.00  0.00            
ATOM   2639  N   ASP B  42       2.703 -22.234  75.812  0.00  0.00            
ATOM   2640  CA  ASP B  42       1.423 -21.574  76.041  0.00  0.00            
ATOM   2641  C   ASP B  42       0.463 -22.304  77.081  0.00  0.00            
ATOM   2642  O   ASP B  42       0.123 -23.474  76.881  0.00  0.00            
ATOM   2643  CB  ASP B  42       0.734 -21.494  74.701  0.00  0.00            
ATOM   2644  CG  ASP B  42      -0.516 -20.654  74.811  0.00  0.00            
ATOM   2645  OD1 ASP B  42      -1.586 -21.284  74.701  0.00  0.00            
ATOM   2646  OD2 ASP B  42      -0.346 -19.394  75.061  0.00  0.00            
ATOM   2647  N   PRO B  43      -0.067 -21.614  78.121  0.00  0.00            
ATOM   2648  CA  PRO B  43      -0.857 -22.263  79.161  0.00  0.00            
ATOM   2649  C   PRO B  43      -2.227 -22.583  78.651  0.00  0.00            
ATOM   2650  O   PRO B  43      -2.857 -23.483  79.271  0.00  0.00            
ATOM   2651  CB  PRO B  43      -0.897 -21.243  80.321  0.00  0.00            
ATOM   2652  CG  PRO B  43      -0.097 -20.093  79.841  0.00  0.00            
ATOM   2653  CD  PRO B  43      -0.087 -20.163  78.341  0.00  0.00            
ATOM   2654  N   SER B  44      -2.687 -21.943  77.521  0.00  0.00            
ATOM   2655  CA  SER B  44      -3.927 -22.243  76.771  0.00  0.00            
ATOM   2656  C   SER B  44      -3.947 -23.524  75.981  0.00  0.00            
ATOM   2657  O   SER B  44      -5.007 -24.054  75.761  0.00  0.00            
ATOM   2658  CB  SER B  44      -4.426 -21.034  75.930  0.00  0.00            
ATOM   2659  OG  SER B  44      -4.206 -21.054  74.490  0.00  0.00            
ATOM   2660  N   ALA B  45      -2.797 -23.884  75.361  0.00  0.00            
ATOM   2661  CA  ALA B  45      -2.507 -25.044  74.501  0.00  0.00            
ATOM   2662  C   ALA B  45      -2.237 -26.344  75.242  0.00  0.00            
ATOM   2663  O   ALA B  45      -1.517 -26.364  76.262  0.00  0.00            
ATOM   2664  CB  ALA B  45      -1.266 -24.684  73.591  0.00  0.00            
ATOM   2665  N   ASP B  46      -2.717 -27.464  74.732  0.00  0.00            
ATOM   2666  CA  ASP B  46      -2.647 -28.834  75.282  0.00  0.00            
ATOM   2667  C   ASP B  46      -1.237 -29.424  75.212  0.00  0.00            
ATOM   2668  O   ASP B  46      -0.877 -30.284  75.972  0.00  0.00            
ATOM   2669  CB  ASP B  46      -3.587 -29.624  74.352  0.00  0.00            
ATOM   2670  CG  ASP B  46      -4.387 -30.834  74.932  0.00  0.00            
ATOM   2671  OD1 ASP B  46      -3.837 -31.854  75.472  0.00  0.00            
ATOM   2672  OD2 ASP B  46      -5.597 -30.794  74.572  0.00  0.00            
ATOM   2673  N   LYS B  47      -0.507 -28.994  74.202  0.00  0.00            
ATOM   2674  CA  LYS B  47       0.773 -29.554  73.793  0.00  0.00            
ATOM   2675  C   LYS B  47       1.793 -28.364  73.733  0.00  0.00            
ATOM   2676  O   LYS B  47       1.443 -27.184  73.722  0.00  0.00            
ATOM   2677  CB  LYS B  47       0.713 -30.334  72.453  0.00  0.00            
ATOM   2678  CG  LYS B  47      -0.377 -31.444  72.403  0.00  0.00            
ATOM   2679  CD  LYS B  47      -0.077 -32.644  73.373  0.00  0.00            
ATOM   2680  CE  LYS B  47      -1.127 -33.714  73.293  0.00  0.00            
ATOM   2681  NZ  LYS B  47      -1.957 -33.594  74.503  0.00  0.00            
ATOM   2682  N   GLN B  48       3.083 -28.704  73.843  0.00  0.00            
ATOM   2683  CA  GLN B  48       4.143 -27.794  73.743  0.00  0.00            
ATOM   2684  C   GLN B  48       4.654 -27.715  72.323  0.00  0.00            
ATOM   2685  O   GLN B  48       4.614 -28.705  71.573  0.00  0.00            
ATOM   2686  CB  GLN B  48       5.253 -28.124  74.733  0.00  0.00            
ATOM   2687  CG  GLN B  48       6.403 -27.155  74.713  0.00  0.00            
ATOM   2688  CD  GLN B  48       7.513 -27.594  75.603  0.00  0.00            
ATOM   2689  OE1 GLN B  48       7.303 -27.734  76.773  0.00  0.00            
ATOM   2690  NE2 GLN B  48       8.763 -27.475  75.204  0.00  0.00            
ATOM   2691  N   ILE B  49       4.914 -26.475  71.963  0.00  0.00            
ATOM   2692  CA  ILE B  49       5.104 -26.075  70.503  0.00  0.00            
ATOM   2693  C   ILE B  49       6.604 -25.755  70.283  0.00  0.00            
ATOM   2694  O   ILE B  49       7.174 -24.975  71.043  0.00  0.00            
ATOM   2695  CB  ILE B  49       4.264 -24.855  70.112  0.00  0.00            
ATOM   2696  CG1 ILE B  49       2.894 -24.765  70.842  0.00  0.00            
ATOM   2697  CG2 ILE B  49       4.164 -24.745  68.612  0.00  0.00            
ATOM   2698  CD1 ILE B  49       1.994 -26.035  70.842  0.00  0.00            
ATOM   2699  N   ALA B  50       7.264 -26.305  69.313  0.00  0.00            
ATOM   2700  CA  ALA B  50       8.644 -25.976  68.883  0.00  0.00            
ATOM   2701  C   ALA B  50       8.595 -25.326  67.493  0.00  0.00            
ATOM   2702  O   ALA B  50       7.955 -25.846  66.583  0.00  0.00            
ATOM   2703  CB  ALA B  50       9.624 -27.176  68.884  0.00  0.00            
ATOM   2704  N   VAL B  51       9.255 -24.206  67.253  0.00  0.00            
ATOM   2705  CA  VAL B  51       9.185 -23.426  65.963  0.00  0.00            
ATOM   2706  C   VAL B  51      10.605 -23.376  65.473  0.00  0.00            
ATOM   2707  O   VAL B  51      11.425 -22.756  66.193  0.00  0.00            
ATOM   2708  CB  VAL B  51       8.565 -22.016  66.093  0.00  0.00            
ATOM   2709  CG1 VAL B  51       8.405 -21.326  64.733  0.00  0.00            
ATOM   2710  CG2 VAL B  51       7.255 -22.146  66.772  0.00  0.00            
ATOM   2711  N   ILE B  52      10.895 -24.036  64.343  0.00  0.00            
ATOM   2712  CA  ILE B  52      12.255 -24.177  63.714  0.00  0.00            
ATOM   2713  C   ILE B  52      12.286 -23.137  62.593  0.00  0.00            
ATOM   2714  O   ILE B  52      11.306 -22.867  61.913  0.00  0.00            
ATOM   2715  CB  ILE B  52      12.585 -25.627  63.254  0.00  0.00            
ATOM   2716  CG1 ILE B  52      12.745 -26.567  64.464  0.00  0.00            
ATOM   2717  CG2 ILE B  52      13.875 -25.687  62.434  0.00  0.00            
ATOM   2718  CD1 ILE B  52      11.525 -27.266  65.024  0.00  0.00            
ATOM   2719  N   ASN B  53      13.416 -22.417  62.414  0.00  0.00            
ATOM   2720  CA  ASN B  53      13.666 -21.367  61.383  0.00  0.00            
ATOM   2721  C   ASN B  53      15.036 -21.667  60.714  0.00  0.00            
ATOM   2722  O   ASN B  53      15.996 -21.987  61.394  0.00  0.00            
ATOM   2723  CB  ASN B  53      13.746 -19.887  62.033  0.00  0.00            
ATOM   2724  CG  ASN B  53      12.616 -19.507  63.063  0.00  0.00            
ATOM   2725  OD1 ASN B  53      12.816 -18.847  64.103  0.00  0.00            
ATOM   2726  ND2 ASN B  53      11.426 -20.037  62.893  0.00  0.00            
ATOM   2727  N   THR B  54      15.066 -21.647  59.404  0.00  0.00            
ATOM   2728  CA  THR B  54      16.366 -21.838  58.654  0.00  0.00            
ATOM   2729  C   THR B  54      17.166 -20.528  58.524  0.00  0.00            
ATOM   2730  O   THR B  54      18.177 -20.568  57.764  0.00  0.00            
ATOM   2731  CB  THR B  54      16.076 -22.538  57.294  0.00  0.00            
ATOM   2732  CG2 THR B  54      15.326 -23.798  57.534  0.00  0.00            
ATOM   2733  OG1 THR B  54      15.377 -21.538  56.624  0.00  0.00            
ATOM   2734  N   THR B  55      16.806 -19.418  59.254  0.00  0.00            
ATOM   2735  CA  THR B  55      17.466 -18.138  59.184  0.00  0.00            
ATOM   2736  C   THR B  55      19.016 -18.278  59.184  0.00  0.00            
ATOM   2737  O   THR B  55      19.526 -19.068  59.954  0.00  0.00            
ATOM   2738  CB  THR B  55      16.996 -17.217  60.283  0.00  0.00            
ATOM   2739  CG2 THR B  55      17.197 -15.718  59.983  0.00  0.00            
ATOM   2740  OG1 THR B  55      15.716 -17.557  60.763  0.00  0.00            
ATOM   2741  N   GLY B  56      19.727 -17.528  58.314  0.00  0.00            
ATOM   2742  CA  GLY B  56      21.217 -17.518  58.344  0.00  0.00            
ATOM   2743  C   GLY B  56      21.947 -18.668  57.664  0.00  0.00            
ATOM   2744  O   GLY B  56      23.027 -18.438  57.185  0.00  0.00            
ATOM   2745  N   SER B  57      21.347 -19.858  57.514  0.00  0.00            
ATOM   2746  CA  SER B  57      21.997 -20.928  56.745  0.00  0.00            
ATOM   2747  C   SER B  57      22.287 -20.619  55.225  0.00  0.00            
ATOM   2748  O   SER B  57      21.397 -20.089  54.564  0.00  0.00            
ATOM   2749  CB  SER B  57      21.137 -22.198  56.815  0.00  0.00            
ATOM   2750  OG  SER B  57      21.116 -22.728  58.145  0.00  0.00            
ATOM   2751  N   PHE B  58      23.557 -20.839  54.805  0.00  0.00            
ATOM   2752  CA  PHE B  58      24.027 -20.649  53.485  0.00  0.00            
ATOM   2753  C   PHE B  58      24.587 -21.929  52.775  0.00  0.00            
ATOM   2754  O   PHE B  58      25.057 -22.919  53.336  0.00  0.00            
ATOM   2755  CB  PHE B  58      25.087 -19.519  53.535  0.00  0.00            
ATOM   2756  CG  PHE B  58      24.678 -18.259  52.845  0.00  0.00            
ATOM   2757  CD1 PHE B  58      24.347 -17.179  53.615  0.00  0.00            
ATOM   2758  CD2 PHE B  58      24.458 -18.219  51.465  0.00  0.00            
ATOM   2759  CE1 PHE B  58      23.778 -16.019  52.994  0.00  0.00            
ATOM   2760  CE2 PHE B  58      23.768 -17.159  50.904  0.00  0.00            
ATOM   2761  CZ  PHE B  58      23.378 -16.029  51.644  0.00  0.00            
ATOM   2762  N   MET B  59      24.527 -21.909  51.475  0.00  0.00            
ATOM   2763  CA  MET B  59      24.738 -23.099  50.515  0.00  0.00            
ATOM   2764  C   MET B  59      25.438 -22.630  49.246  0.00  0.00            
ATOM   2765  O   MET B  59      24.828 -22.630  48.195  0.00  0.00            
ATOM   2766  CB  MET B  59      23.488 -23.869  50.135  0.00  0.00            
ATOM   2767  CG  MET B  59      22.727 -24.359  51.355  0.00  0.00            
ATOM   2768  SD  MET B  59      21.107 -25.039  50.905  0.00  0.00            
ATOM   2769  CE  MET B  59      20.197 -23.549  51.155  0.00  0.00            
ATOM   2770  N   LYS B  60      26.718 -22.320  49.426  0.00  0.00            
ATOM   2771  CA  LYS B  60      27.538 -21.500  48.486  0.00  0.00            
ATOM   2772  C   LYS B  60      27.308 -21.950  47.036  0.00  0.00            
ATOM   2773  O   LYS B  60      27.498 -23.130  46.776  0.00  0.00            
ATOM   2774  CB  LYS B  60      29.028 -21.720  48.856  0.00  0.00            
ATOM   2775  CG  LYS B  60      30.008 -20.640  48.316  0.00  0.00            
ATOM   2776  CD  LYS B  60      31.378 -20.630  48.996  0.00  0.00            
ATOM   2777  CE  LYS B  60      31.538 -20.820  50.526  0.00  0.00            
ATOM   2778  NZ  LYS B  60      32.898 -21.120  50.877  0.00  0.00            
ATOM   2779  N   ALA B  61      26.858 -21.180  46.036  0.00  0.00            
ATOM   2780  CA  ALA B  61      26.579 -21.740  44.716  0.00  0.00            
ATOM   2781  C   ALA B  61      27.799 -22.481  44.066  0.00  0.00            
ATOM   2782  O   ALA B  61      27.729 -23.631  43.526  0.00  0.00            
ATOM   2783  CB  ALA B  61      26.179 -20.581  43.795  0.00  0.00            
ATOM   2784  N   ASN B  62      29.009 -21.941  44.266  0.00  0.00            
ATOM   2785  CA  ASN B  62      30.319 -22.581  43.896  0.00  0.00            
ATOM   2786  C   ASN B  62      30.359 -22.931  42.326  0.00  0.00            
ATOM   2787  O   ASN B  62      30.819 -23.991  41.857  0.00  0.00            
ATOM   2788  CB  ASN B  62      30.568 -23.851  44.847  0.00  0.00            
ATOM   2789  CG  ASN B  62      32.008 -24.261  45.077  0.00  0.00            
ATOM   2790  OD1 ASN B  62      32.398 -24.541  46.177  0.00  0.00            
ATOM   2791  ND2 ASN B  62      32.869 -24.281  44.057  0.00  0.00            
ATOM   2792  N   PRO B  63      29.869 -21.961  41.486  0.00  0.00            
ATOM   2793  CA  PRO B  63      29.909 -22.131  40.036  0.00  0.00            
ATOM   2794  C   PRO B  63      31.349 -22.122  39.646  0.00  0.00            
ATOM   2795  O   PRO B  63      32.139 -21.482  40.286  0.00  0.00            
ATOM   2796  CB  PRO B  63      29.120 -20.971  39.376  0.00  0.00            
ATOM   2797  CG  PRO B  63      29.389 -19.841  40.376  0.00  0.00            
ATOM   2798  CD  PRO B  63      29.629 -20.501  41.736  0.00  0.00            
ATOM   2799  N   THR B  64      31.780 -22.762  38.557  0.00  0.00            
ATOM   2800  CA  THR B  64      33.140 -22.562  37.987  0.00  0.00            
ATOM   2801  C   THR B  64      33.150 -23.152  36.557  0.00  0.00            
ATOM   2802  O   THR B  64      32.440 -24.092  36.177  0.00  0.00            
ATOM   2803  CB  THR B  64      34.289 -23.182  38.857  0.00  0.00            
ATOM   2804  CG2 THR B  64      34.119 -24.652  39.007  0.00  0.00            
ATOM   2805  OG1 THR B  64      35.520 -22.932  38.267  0.00  0.00            
ATOM   2806  N   LEU B  65      34.210 -22.812  35.767  0.00  0.00            
ATOM   2807  CA  LEU B  65      34.510 -23.743  34.577  0.00  0.00            
ATOM   2808  C   LEU B  65      35.000 -25.143  35.047  0.00  0.00            
ATOM   2809  O   LEU B  65      35.940 -25.323  35.858  0.00  0.00            
ATOM   2810  CB  LEU B  65      35.670 -23.183  33.707  0.00  0.00            
ATOM   2811  CG  LEU B  65      35.151 -22.113  32.707  0.00  0.00            
ATOM   2812  CD1 LEU B  65      34.611 -20.843  33.427  0.00  0.00            
ATOM   2813  CD2 LEU B  65      36.301 -21.543  31.827  0.00  0.00            
ATOM   2814  N   SER B  66      34.290 -26.183  34.578  0.00  0.00            
ATOM   2815  CA  SER B  66      34.540 -27.563  35.028  0.00  0.00            
ATOM   2816  C   SER B  66      35.370 -28.313  34.038  0.00  0.00            
ATOM   2817  O   SER B  66      35.960 -29.283  34.478  0.00  0.00            
ATOM   2818  CB  SER B  66      33.170 -28.252  35.278  0.00  0.00            
ATOM   2819  OG  SER B  66      32.210 -27.972  34.247  0.00  0.00            
ATOM   2820  N   ASP B  67      35.510 -27.883  32.758  0.00  0.00            
ATOM   2821  CA  ASP B  67      36.410 -28.453  31.768  0.00  0.00            
ATOM   2822  C   ASP B  67      36.690 -27.363  30.718  0.00  0.00            
ATOM   2823  O   ASP B  67      35.771 -26.633  30.328  0.00  0.00            
ATOM   2824  CB  ASP B  67      35.860 -29.733  31.148  0.00  0.00            
ATOM   2825  CG  ASP B  67      36.021 -29.773  29.588  0.00  0.00            
ATOM   2826  OD1 ASP B  67      37.091 -30.264  29.269  0.00  0.00            
ATOM   2827  OD2 ASP B  67      35.061 -29.454  28.848  0.00  0.00            
ATOM   2828  N   ALA B  68      37.921 -27.233  30.308  0.00  0.00            
ATOM   2829  CA  ALA B  68      38.461 -26.214  29.398  0.00  0.00            
ATOM   2830  C   ALA B  68      39.641 -26.964  28.639  0.00  0.00            
ATOM   2831  O   ALA B  68      40.761 -26.764  29.029  0.00  0.00            
ATOM   2832  CB  ALA B  68      38.931 -24.864  30.128  0.00  0.00            
ATOM   2833  N   PRO B  69      39.431 -27.724  27.529  0.00  0.00            
ATOM   2834  CA  PRO B  69      40.411 -28.584  26.939  0.00  0.00            
ATOM   2835  C   PRO B  69      41.521 -27.684  26.369  0.00  0.00            
ATOM   2836  O   PRO B  69      41.311 -26.534  26.009  0.00  0.00            
ATOM   2837  CB  PRO B  69      39.751 -29.534  25.909  0.00  0.00            
ATOM   2838  CG  PRO B  69      38.401 -29.704  26.669  0.00  0.00            
ATOM   2839  CD  PRO B  69      38.121 -28.234  27.098  0.00  0.00            
ATOM   2840  N   VAL B  70      42.731 -28.264  26.109  0.00  0.00            
ATOM   2841  CA  VAL B  70      44.001 -27.595  25.609  0.00  0.00            
ATOM   2842  C   VAL B  70      43.752 -26.845  24.299  0.00  0.00            
ATOM   2843  O   VAL B  70      43.482 -27.415  23.239  0.00  0.00            
ATOM   2844  CB  VAL B  70      45.191 -28.505  25.430  0.00  0.00            
ATOM   2845  CG1 VAL B  70      46.011 -28.595  26.670  0.00  0.00            
ATOM   2846  CG2 VAL B  70      44.621 -29.945  25.230  0.00  0.00            
ATOM   2847  N   ASP B  71      44.102 -25.575  24.329  0.00  0.00            
ATOM   2848  CA  ASP B  71      44.282 -24.565  23.269  0.00  0.00            
ATOM   2849  C   ASP B  71      45.152 -24.945  22.069  0.00  0.00            
ATOM   2850  O   ASP B  71      44.842 -24.655  20.929  0.00  0.00            
ATOM   2851  CB  ASP B  71      44.992 -23.335  23.869  0.00  0.00            
ATOM   2852  CG  ASP B  71      45.822 -23.695  25.119  0.00  0.00            
ATOM   2853  OD1 ASP B  71      45.342 -23.595  26.299  0.00  0.00            
ATOM   2854  OD2 ASP B  71      46.902 -24.235  24.869  0.00  0.00            
ATOM   2855  N   GLY B  72      46.272 -25.655  22.299  0.00  0.00            
ATOM   2856  CA  GLY B  72      47.132 -26.086  21.200  0.00  0.00            
ATOM   2857  C   GLY B  72      46.432 -26.856  20.100  0.00  0.00            
ATOM   2858  O   GLY B  72      47.032 -26.976  19.010  0.00  0.00            
ATOM   2859  N   TYR B  73      45.202 -27.396  20.280  0.00  0.00            
ATOM   2860  CA  TYR B  73      44.582 -28.376  19.360  0.00  0.00            
ATOM   2861  C   TYR B  73      43.242 -27.826  18.779  0.00  0.00            
ATOM   2862  O   TYR B  73      42.322 -27.525  19.549  0.00  0.00            
ATOM   2863  CB  TYR B  73      44.572 -29.816  19.880  0.00  0.00            
ATOM   2864  CG  TYR B  73      45.892 -30.516  20.390  0.00  0.00            
ATOM   2865  CD1 TYR B  73      45.912 -31.075  21.710  0.00  0.00            
ATOM   2866  CD2 TYR B  73      47.122 -30.536  19.680  0.00  0.00            
ATOM   2867  CE1 TYR B  73      47.022 -31.755  22.240  0.00  0.00            
ATOM   2868  CE2 TYR B  73      48.202 -31.376  20.131  0.00  0.00            
ATOM   2869  CZ  TYR B  73      48.102 -31.996  21.381  0.00  0.00            
ATOM   2870  OH  TYR B  73      49.032 -32.946  21.651  0.00  0.00            
ATOM   2871  N   PRO B  74      43.033 -27.896  17.439  0.00  0.00            
ATOM   2872  CA  PRO B  74      41.923 -27.136  16.809  0.00  0.00            
ATOM   2873  C   PRO B  74      40.453 -27.616  16.939  0.00  0.00            
ATOM   2874  O   PRO B  74      39.613 -27.086  16.229  0.00  0.00            
ATOM   2875  CB  PRO B  74      42.343 -26.886  15.349  0.00  0.00            
ATOM   2876  CG  PRO B  74      43.753 -27.496  15.219  0.00  0.00            
ATOM   2877  CD  PRO B  74      43.813 -28.496  16.359  0.00  0.00            
ATOM   2878  N   ILE B  75      40.223 -28.566  17.879  0.00  0.00            
ATOM   2879  CA  ILE B  75      38.922 -28.955  18.449  0.00  0.00            
ATOM   2880  C   ILE B  75      38.892 -28.775  19.999  0.00  0.00            
ATOM   2881  O   ILE B  75      37.832 -28.375  20.498  0.00  0.00            
ATOM   2882  CB  ILE B  75      38.422 -30.375  17.949  0.00  0.00            
ATOM   2883  CG1 ILE B  75      37.913 -30.256  16.479  0.00  0.00            
ATOM   2884  CG2 ILE B  75      37.112 -30.675  18.629  0.00  0.00            
ATOM   2885  CD1 ILE B  75      37.863 -31.486  15.669  0.00  0.00            
ATOM   2886  N   PRO B  76      39.932 -29.245  20.759  0.00  0.00            
ATOM   2887  CA  PRO B  76      39.902 -29.085  22.219  0.00  0.00            
ATOM   2888  C   PRO B  76      39.872 -27.605  22.569  0.00  0.00            
ATOM   2889  O   PRO B  76      39.062 -27.215  23.408  0.00  0.00            
ATOM   2890  CB  PRO B  76      41.132 -29.875  22.759  0.00  0.00            
ATOM   2891  CG  PRO B  76      41.292 -30.935  21.729  0.00  0.00            
ATOM   2892  CD  PRO B  76      40.962 -30.205  20.399  0.00  0.00            
ATOM   2893  N   GLY B  77      40.742 -26.745  21.969  0.00  0.00            
ATOM   2894  CA  GLY B  77      40.952 -25.315  22.229  0.00  0.00            
ATOM   2895  C   GLY B  77      39.612 -24.525  22.098  0.00  0.00            
ATOM   2896  O   GLY B  77      39.482 -23.385  22.478  0.00  0.00            
ATOM   2897  N   ALA B  78      38.672 -25.165  21.418  0.00  0.00            
ATOM   2898  CA  ALA B  78      37.402 -24.645  21.048  0.00  0.00            
ATOM   2899  C   ALA B  78      36.242 -25.215  21.888  0.00  0.00            
ATOM   2900  O   ALA B  78      35.092 -25.275  21.418  0.00  0.00            
ATOM   2901  CB  ALA B  78      37.233 -24.815  19.498  0.00  0.00            
ATOM   2902  N   SER B  79      36.422 -25.724  23.098  0.00  0.00            
ATOM   2903  CA  SER B  79      35.342 -26.314  23.948  0.00  0.00            
ATOM   2904  C   SER B  79      35.431 -25.874  25.358  0.00  0.00            
ATOM   2905  O   SER B  79      36.531 -25.704  25.868  0.00  0.00            
ATOM   2906  CB  SER B  79      35.252 -27.834  23.788  0.00  0.00            
ATOM   2907  OG  SER B  79      35.162 -28.204  22.438  0.00  0.00            
ATOM   2908  N   VAL B  80      34.281 -25.714  26.087  0.00  0.00            
ATOM   2909  CA  VAL B  80      34.351 -25.454  27.497  0.00  0.00            
ATOM   2910  C   VAL B  80      33.101 -25.713  28.227  0.00  0.00            
ATOM   2911  O   VAL B  80      31.951 -25.453  27.707  0.00  0.00            
ATOM   2912  CB  VAL B  80      34.841 -24.004  27.737  0.00  0.00            
ATOM   2913  CG1 VAL B  80      33.771 -22.924  27.627  0.00  0.00            
ATOM   2914  CG2 VAL B  80      35.391 -23.773  29.137  0.00  0.00            
ATOM   2915  N   THR B  81      33.251 -26.163  29.447  0.00  0.00            
ATOM   2916  CA  THR B  81      32.161 -26.663  30.257  0.00  0.00            
ATOM   2917  C   THR B  81      32.130 -25.833  31.567  0.00  0.00            
ATOM   2918  O   THR B  81      33.140 -25.323  32.037  0.00  0.00            
ATOM   2919  CB  THR B  81      32.130 -28.153  30.397  0.00  0.00            
ATOM   2920  CG2 THR B  81      30.810 -28.563  30.967  0.00  0.00            
ATOM   2921  OG1 THR B  81      32.371 -28.903  29.188  0.00  0.00            
ATOM   2922  N   LEU B  82      30.880 -25.623  32.097  0.00  0.00            
ATOM   2923  CA  LEU B  82      30.600 -24.903  33.327  0.00  0.00            
ATOM   2924  C   LEU B  82      29.600 -25.642  34.207  0.00  0.00            
ATOM   2925  O   LEU B  82      28.400 -25.602  33.876  0.00  0.00            
ATOM   2926  CB  LEU B  82      30.160 -23.483  33.016  0.00  0.00            
ATOM   2927  CG  LEU B  82      29.490 -22.572  34.156  0.00  0.00            
ATOM   2928  CD1 LEU B  82      30.290 -21.352  34.686  0.00  0.00            
ATOM   2929  CD2 LEU B  82      28.190 -22.032  33.566  0.00  0.00            
ATOM   2930  N   ARG B  83      30.030 -26.092  35.407  0.00  0.00            
ATOM   2931  CA  ARG B  83      29.180 -26.542  36.547  0.00  0.00            
ATOM   2932  C   ARG B  83      28.420 -25.372  37.166  0.00  0.00            
ATOM   2933  O   ARG B  83      29.000 -24.482  37.756  0.00  0.00            
ATOM   2934  CB  ARG B  83      30.039 -27.392  37.547  0.00  0.00            
ATOM   2935  CG  ARG B  83      29.269 -28.672  37.867  0.00  0.00            
ATOM   2936  CD  ARG B  83      30.179 -29.772  38.407  0.00  0.00            
ATOM   2937  NE  ARG B  83      29.849 -31.012  37.648  0.00  0.00            
ATOM   2938  CZ  ARG B  83      29.819 -32.312  37.808  0.00  0.00            
ATOM   2939  NH1 ARG B  83      30.169 -32.842  38.988  0.00  0.00            
ATOM   2940  NH2 ARG B  83      29.559 -33.072  36.758  0.00  0.00            
ATOM   2941  N   TYR B  84      27.110 -25.452  37.286  0.00  0.00            
ATOM   2942  CA  TYR B  84      26.160 -24.451  37.876  0.00  0.00            
ATOM   2943  C   TYR B  84      25.009 -25.141  38.726  0.00  0.00            
ATOM   2944  O   TYR B  84      24.379 -26.111  38.286  0.00  0.00            
ATOM   2945  CB  TYR B  84      25.460 -23.572  36.806  0.00  0.00            
ATOM   2946  CG  TYR B  84      24.360 -24.272  35.976  0.00  0.00            
ATOM   2947  CD1 TYR B  84      23.000 -23.991  36.255  0.00  0.00            
ATOM   2948  CD2 TYR B  84      24.690 -25.192  34.946  0.00  0.00            
ATOM   2949  CE1 TYR B  84      21.950 -24.452  35.405  0.00  0.00            
ATOM   2950  CE2 TYR B  84      23.680 -25.672  34.096  0.00  0.00            
ATOM   2951  CZ  TYR B  84      22.290 -25.322  34.295  0.00  0.00            
ATOM   2952  OH  TYR B  84      21.320 -25.882  33.545  0.00  0.00            
ATOM   2953  N   PRO B  85      24.709 -24.691  39.986  0.00  0.00            
ATOM   2954  CA  PRO B  85      23.589 -25.091  40.816  0.00  0.00            
ATOM   2955  C   PRO B  85      22.219 -24.961  40.125  0.00  0.00            
ATOM   2956  O   PRO B  85      21.749 -23.851  39.895  0.00  0.00            
ATOM   2957  CB  PRO B  85      23.579 -24.281  42.095  0.00  0.00            
ATOM   2958  CG  PRO B  85      25.069 -24.161  42.296  0.00  0.00            
ATOM   2959  CD  PRO B  85      25.589 -23.841  40.846  0.00  0.00            
ATOM   2960  N   SER B  86      21.589 -26.131  39.835  0.00  0.00            
ATOM   2961  CA  SER B  86      20.219 -26.361  39.215  0.00  0.00            
ATOM   2962  C   SER B  86      19.069 -26.461  40.285  0.00  0.00            
ATOM   2963  O   SER B  86      17.959 -25.991  39.995  0.00  0.00            
ATOM   2964  CB  SER B  86      20.329 -27.671  38.435  0.00  0.00            
ATOM   2965  OG  SER B  86      20.989 -28.781  39.066  0.00  0.00            
ATOM   2966  N   GLN B  87      19.339 -26.800  41.565  0.00  0.00            
ATOM   2967  CA  GLN B  87      18.399 -27.000  42.655  0.00  0.00            
ATOM   2968  C   GLN B  87      19.058 -26.670  43.955  0.00  0.00            
ATOM   2969  O   GLN B  87      20.238 -26.990  44.195  0.00  0.00            
ATOM   2970  CB  GLN B  87      17.938 -28.430  42.605  0.00  0.00            
ATOM   2971  CG  GLN B  87      16.658 -28.690  43.375  0.00  0.00            
ATOM   2972  CD  GLN B  87      16.098 -29.990  42.865  0.00  0.00            
ATOM   2973  OE1 GLN B  87      16.378 -30.440  41.785  0.00  0.00            
ATOM   2974  NE2 GLN B  87      15.218 -30.600  43.595  0.00  0.00            
ATOM   2975  N   TYR B  88      18.288 -26.010  44.815  0.00  0.00            
ATOM   2976  CA  TYR B  88      18.418 -26.310  46.305  0.00  0.00            
ATOM   2977  C   TYR B  88      17.178 -27.029  46.875  0.00  0.00            
ATOM   2978  O   TYR B  88      16.048 -26.549  46.725  0.00  0.00            
ATOM   2979  CB  TYR B  88      18.598 -24.990  47.105  0.00  0.00            
ATOM   2980  CG  TYR B  88      19.858 -24.230  46.645  0.00  0.00            
ATOM   2981  CD1 TYR B  88      19.858 -23.240  45.665  0.00  0.00            
ATOM   2982  CD2 TYR B  88      21.098 -24.580  47.175  0.00  0.00            
ATOM   2983  CE1 TYR B  88      21.068 -22.620  45.235  0.00  0.00            
ATOM   2984  CE2 TYR B  88      22.278 -23.950  46.915  0.00  0.00            
ATOM   2985  CZ  TYR B  88      22.238 -22.920  45.965  0.00  0.00            
ATOM   2986  OH  TYR B  88      23.388 -22.280  45.735  0.00  0.00            
ATOM   2987  N   ASP B  89      17.408 -28.129  47.555  0.00  0.00            
ATOM   2988  CA  ASP B  89      16.547 -28.829  48.445  0.00  0.00            
ATOM   2989  C   ASP B  89      16.917 -28.409  49.865  0.00  0.00            
ATOM   2990  O   ASP B  89      18.047 -28.309  50.275  0.00  0.00            
ATOM   2991  CB  ASP B  89      16.517 -30.359  48.205  0.00  0.00            
ATOM   2992  CG  ASP B  89      15.838 -30.889  46.925  0.00  0.00            
ATOM   2993  OD1 ASP B  89      15.817 -32.159  46.795  0.00  0.00            
ATOM   2994  OD2 ASP B  89      15.048 -30.189  46.245  0.00  0.00            
ATOM   2995  N   ILE B  90      15.867 -28.299  50.635  0.00  0.00            
ATOM   2996  CA  ILE B  90      15.957 -28.019  52.075  0.00  0.00            
ATOM   2997  C   ILE B  90      15.027 -29.098  52.705  0.00  0.00            
ATOM   2998  O   ILE B  90      13.817 -29.208  52.505  0.00  0.00            
ATOM   2999  CB  ILE B  90      15.577 -26.529  52.415  0.00  0.00            
ATOM   3000  CG1 ILE B  90      16.537 -25.409  51.904  0.00  0.00            
ATOM   3001  CG2 ILE B  90      15.477 -26.528  53.954  0.00  0.00            
ATOM   3002  CD1 ILE B  90      16.257 -24.949  50.444  0.00  0.00            
ATOM   3003  N   ALA B  91      15.657 -29.938  53.525  0.00  0.00            
ATOM   3004  CA  ALA B  91      14.906 -30.988  54.195  0.00  0.00            
ATOM   3005  C   ALA B  91      15.056 -31.168  55.735  0.00  0.00            
ATOM   3006  O   ALA B  91      16.096 -30.928  56.325  0.00  0.00            
ATOM   3007  CB  ALA B  91      15.236 -32.298  53.485  0.00  0.00            
ATOM   3008  N   MET B  92      13.906 -31.528  56.345  0.00  0.00            
ATOM   3009  CA  MET B  92      13.846 -31.848  57.825  0.00  0.00            
ATOM   3010  C   MET B  92      13.206 -33.147  58.205  0.00  0.00            
ATOM   3011  O   MET B  92      12.076 -33.387  57.745  0.00  0.00            
ATOM   3012  CB  MET B  92      13.266 -30.717  58.665  0.00  0.00            
ATOM   3013  CG  MET B  92      14.016 -29.418  58.505  0.00  0.00            
ATOM   3014  SD  MET B  92      13.346 -28.067  59.494  0.00  0.00            
ATOM   3015  CE  MET B  92      14.166 -26.687  58.834  0.00  0.00            
ATOM   3016  N   ASN B  93      13.865 -33.927  59.095  0.00  0.00            
ATOM   3017  CA  ASN B  93      13.315 -35.197  59.535  0.00  0.00            
ATOM   3018  C   ASN B  93      13.195 -35.347  61.005  0.00  0.00            
ATOM   3019  O   ASN B  93      14.135 -35.027  61.736  0.00  0.00            
ATOM   3020  CB  ASN B  93      14.175 -36.327  58.996  0.00  0.00            
ATOM   3021  CG  ASN B  93      14.075 -36.438  57.486  0.00  0.00            
ATOM   3022  OD1 ASN B  93      13.136 -36.088  56.806  0.00  0.00            
ATOM   3023  ND2 ASN B  93      14.985 -37.238  57.006  0.00  0.00            
ATOM   3024  N   LEU B  94      12.125 -35.947  61.475  0.00  0.00            
ATOM   3025  CA  LEU B  94      11.975 -36.347  62.915  0.00  0.00            
ATOM   3026  C   LEU B  94      11.944 -37.877  63.146  0.00  0.00            
ATOM   3027  O   LEU B  94      11.344 -38.727  62.486  0.00  0.00            
ATOM   3028  CB  LEU B  94      10.694 -35.677  63.385  0.00  0.00            
ATOM   3029  CG  LEU B  94      10.715 -34.177  63.455  0.00  0.00            
ATOM   3030  CD1 LEU B  94       9.275 -33.686  63.275  0.00  0.00            
ATOM   3031  CD2 LEU B  94      11.164 -33.726  64.895  0.00  0.00            
ATOM   3032  N   GLN B  95      12.414 -38.076  64.406  0.00  0.00            
ATOM   3033  CA  GLN B  95      12.354 -39.326  65.096  0.00  0.00            
ATOM   3034  C   GLN B  95      10.944 -39.956  65.326  0.00  0.00            
ATOM   3035  O   GLN B  95       9.934 -39.316  65.265  0.00  0.00            
ATOM   3036  CB  GLN B  95      13.264 -39.096  66.386  0.00  0.00            
ATOM   3037  CG  GLN B  95      13.214 -40.336  67.176  0.00  0.00            
ATOM   3038  CD  GLN B  95      14.293 -40.436  68.196  0.00  0.00            
ATOM   3039  OE1 GLN B  95      15.033 -39.516  68.586  0.00  0.00            
ATOM   3040  NE2 GLN B  95      14.443 -41.616  68.767  0.00  0.00            
ATOM   3041  N   ASP B  96      10.884 -41.316  65.476  0.00  0.00            
ATOM   3042  CA  ASP B  96       9.674 -42.186  65.686  0.00  0.00            
ATOM   3043  C   ASP B  96       8.514 -41.616  66.506  0.00  0.00            
ATOM   3044  O   ASP B  96       7.354 -41.626  66.085  0.00  0.00            
ATOM   3045  CB  ASP B  96      10.213 -43.496  66.396  0.00  0.00            
ATOM   3046  CG  ASP B  96      11.283 -43.146  67.446  0.00  0.00            
ATOM   3047  OD1 ASP B  96      12.443 -43.176  67.086  0.00  0.00            
ATOM   3048  OD2 ASP B  96      10.973 -42.696  68.546  0.00  0.00            
ATOM   3049  N   ASN B  97       8.853 -41.056  67.696  0.00  0.00            
ATOM   3050  CA  ASN B  97       7.943 -40.776  68.765  0.00  0.00            
ATOM   3051  C   ASN B  97       6.833 -39.705  68.485  0.00  0.00            
ATOM   3052  O   ASN B  97       6.564 -39.146  67.435  0.00  0.00            
ATOM   3053  CB  ASN B  97       8.743 -40.545  70.085  0.00  0.00            
ATOM   3054  CG  ASN B  97       9.513 -39.305  69.865  0.00  0.00            
ATOM   3055  OD1 ASN B  97       8.993 -38.185  69.815  0.00  0.00            
ATOM   3056  ND2 ASN B  97      10.783 -39.466  69.776  0.00  0.00            
ATOM   3057  N   THR B  98       6.043 -39.455  69.495  0.00  0.00            
ATOM   3058  CA  THR B  98       4.913 -38.565  69.435  0.00  0.00            
ATOM   3059  C   THR B  98       5.363 -37.035  69.334  0.00  0.00            
ATOM   3060  O   THR B  98       4.463 -36.195  69.184  0.00  0.00            
ATOM   3061  CB  THR B  98       3.913 -38.715  70.634  0.00  0.00            
ATOM   3062  CG2 THR B  98       3.463 -40.155  71.085  0.00  0.00            
ATOM   3063  OG1 THR B  98       4.473 -38.155  71.764  0.00  0.00            
ATOM   3064  N   SER B  99       6.643 -36.625  69.305  0.00  0.00            
ATOM   3065  CA  SER B  99       6.984 -35.315  68.674  0.00  0.00            
ATOM   3066  C   SER B  99       6.714 -35.356  67.214  0.00  0.00            
ATOM   3067  O   SER B  99       7.284 -36.186  66.535  0.00  0.00            
ATOM   3068  CB  SER B  99       8.424 -34.996  68.985  0.00  0.00            
ATOM   3069  OG  SER B  99       8.553 -34.615  70.335  0.00  0.00            
ATOM   3070  N   ARG B 100       5.774 -34.626  66.644  0.00  0.00            
ATOM   3071  CA  ARG B 100       5.364 -34.656  65.184  0.00  0.00            
ATOM   3072  C   ARG B 100       5.285 -33.306  64.384  0.00  0.00            
ATOM   3073  O   ARG B 100       4.974 -32.286  65.014  0.00  0.00            
ATOM   3074  CB  ARG B 100       3.904 -35.206  65.094  0.00  0.00            
ATOM   3075  CG  ARG B 100       3.624 -36.666  65.544  0.00  0.00            
ATOM   3076  CD  ARG B 100       2.234 -36.595  66.224  0.00  0.00            
ATOM   3077  NE  ARG B 100       2.294 -36.195  67.604  0.00  0.00            
ATOM   3078  CZ  ARG B 100       1.404 -36.325  68.564  0.00  0.00            
ATOM   3079  NH1 ARG B 100       0.134 -36.535  68.363  0.00  0.00            
ATOM   3080  NH2 ARG B 100       1.713 -36.215  69.834  0.00  0.00            
ATOM   3081  N   PHE B 101       5.375 -33.266  63.034  0.00  0.00            
ATOM   3082  CA  PHE B 101       5.165 -32.116  62.134  0.00  0.00            
ATOM   3083  C   PHE B 101       3.665 -31.776  62.083  0.00  0.00            
ATOM   3084  O   PHE B 101       2.825 -32.666  61.893  0.00  0.00            
ATOM   3085  CB  PHE B 101       5.785 -32.347  60.764  0.00  0.00            
ATOM   3086  CG  PHE B 101       7.295 -32.197  60.674  0.00  0.00            
ATOM   3087  CD1 PHE B 101       8.025 -33.337  60.274  0.00  0.00            
ATOM   3088  CD2 PHE B 101       7.995 -30.977  60.694  0.00  0.00            
ATOM   3089  CE1 PHE B 101       9.425 -33.297  60.134  0.00  0.00            
ATOM   3090  CE2 PHE B 101       9.345 -30.897  60.484  0.00  0.00            
ATOM   3091  CZ  PHE B 101      10.065 -32.077  60.204  0.00  0.00            
ATOM   3092  N   PHE B 102       3.405 -30.456  62.223  0.00  0.00            
ATOM   3093  CA  PHE B 102       2.085 -29.866  62.113  0.00  0.00            
ATOM   3094  C   PHE B 102       2.015 -28.786  61.003  0.00  0.00            
ATOM   3095  O   PHE B 102       1.116 -28.866  60.142  0.00  0.00            
ATOM   3096  CB  PHE B 102       1.535 -29.536  63.523  0.00  0.00            
ATOM   3097  CG  PHE B 102       0.325 -28.656  63.392  0.00  0.00            
ATOM   3098  CD1 PHE B 102      -0.935 -29.196  63.272  0.00  0.00            
ATOM   3099  CD2 PHE B 102       0.425 -27.226  63.362  0.00  0.00            
ATOM   3100  CE1 PHE B 102      -2.085 -28.416  63.042  0.00  0.00            
ATOM   3101  CE2 PHE B 102      -0.725 -26.456  62.992  0.00  0.00            
ATOM   3102  CZ  PHE B 102      -1.975 -27.056  62.812  0.00  0.00            
ATOM   3103  N   HIS B 103       2.965 -27.866  60.953  0.00  0.00            
ATOM   3104  CA  HIS B 103       3.006 -26.746  60.002  0.00  0.00            
ATOM   3105  C   HIS B 103       4.436 -26.397  59.463  0.00  0.00            
ATOM   3106  O   HIS B 103       5.476 -26.667  60.053  0.00  0.00            
ATOM   3107  CB  HIS B 103       2.216 -25.596  60.642  0.00  0.00            
ATOM   3108  CG  HIS B 103       1.526 -24.656  59.702  0.00  0.00            
ATOM   3109  CD2 HIS B 103       0.376 -24.966  59.062  0.00  0.00            
ATOM   3110  CE1 HIS B 103       1.056 -22.897  58.492  0.00  0.00            
ATOM   3111  ND1 HIS B 103       1.926 -23.326  59.432  0.00  0.00            
ATOM   3112  NE2 HIS B 103       0.126 -23.836  58.282  0.00  0.00            
ATOM   3113  N   VAL B 104       4.416 -25.547  58.433  0.00  0.00            
ATOM   3114  CA  VAL B 104       5.466 -25.157  57.553  0.00  0.00            
ATOM   3115  C   VAL B 104       5.056 -23.917  56.722  0.00  0.00            
ATOM   3116  O   VAL B 104       3.977 -23.777  56.082  0.00  0.00            
ATOM   3117  CB  VAL B 104       5.736 -26.407  56.663  0.00  0.00            
ATOM   3118  CG1 VAL B 104       4.576 -26.847  55.753  0.00  0.00            
ATOM   3119  CG2 VAL B 104       6.926 -25.987  55.843  0.00  0.00            
ATOM   3120  N   ALA B 105       5.977 -22.937  56.792  0.00  0.00            
ATOM   3121  CA  ALA B 105       5.987 -21.787  55.952  0.00  0.00            
ATOM   3122  C   ALA B 105       7.247 -21.778  55.082  0.00  0.00            
ATOM   3123  O   ALA B 105       8.297 -22.047  55.693  0.00  0.00            
ATOM   3124  CB  ALA B 105       5.937 -20.517  56.812  0.00  0.00            
ATOM   3125  N   PRO B 106       7.217 -21.218  53.832  0.00  0.00            
ATOM   3126  CA  PRO B 106       5.987 -20.908  53.092  0.00  0.00            
ATOM   3127  C   PRO B 106       5.297 -22.108  52.542  0.00  0.00            
ATOM   3128  O   PRO B 106       5.937 -23.178  52.402  0.00  0.00            
ATOM   3129  CB  PRO B 106       6.398 -20.018  51.922  0.00  0.00            
ATOM   3130  CG  PRO B 106       7.908 -20.278  51.782  0.00  0.00            
ATOM   3131  CD  PRO B 106       8.437 -20.848  53.102  0.00  0.00            
ATOM   3132  N   THR B 107       4.057 -21.928  52.112  0.00  0.00            
ATOM   3133  CA  THR B 107       3.257 -23.058  51.612  0.00  0.00            
ATOM   3134  C   THR B 107       3.118 -22.978  50.122  0.00  0.00            
ATOM   3135  O   THR B 107       3.548 -22.048  49.412  0.00  0.00            
ATOM   3136  CB  THR B 107       1.847 -23.058  52.312  0.00  0.00            
ATOM   3137  CG2 THR B 107       1.097 -24.357  52.622  0.00  0.00            
ATOM   3138  OG1 THR B 107       1.887 -22.437  53.542  0.00  0.00            
ATOM   3139  N   ASN B 108       2.428 -23.968  49.592  0.00  0.00            
ATOM   3140  CA  ASN B 108       2.068 -24.108  48.262  0.00  0.00            
ATOM   3141  C   ASN B 108       0.878 -23.248  47.862  0.00  0.00            
ATOM   3142  O   ASN B 108      -0.222 -23.518  48.341  0.00  0.00            
ATOM   3143  CB  ASN B 108       1.908 -25.538  47.982  0.00  0.00            
ATOM   3144  CG  ASN B 108       3.198 -26.368  47.902  0.00  0.00            
ATOM   3145  OD1 ASN B 108       4.258 -25.908  47.513  0.00  0.00            
ATOM   3146  ND2 ASN B 108       3.088 -27.668  47.983  0.00  0.00            
ATOM   3147  N   ALA B 109       1.078 -22.328  46.971  0.00  0.00            
ATOM   3148  CA  ALA B 109       0.048 -21.458  46.331  0.00  0.00            
ATOM   3149  C   ALA B 109      -0.251 -21.888  44.921  0.00  0.00            
ATOM   3150  O   ALA B 109       0.479 -22.509  44.141  0.00  0.00            
ATOM   3151  CB  ALA B 109       0.518 -19.978  46.371  0.00  0.00            
ATOM   3152  N   VAL B 110      -1.421 -21.368  44.541  0.00  0.00            
ATOM   3153  CA  VAL B 110      -1.841 -21.389  43.101  0.00  0.00            
ATOM   3154  C   VAL B 110      -1.071 -20.369  42.221  0.00  0.00            
ATOM   3155  O   VAL B 110      -0.551 -19.359  42.741  0.00  0.00            
ATOM   3156  CB  VAL B 110      -3.291 -20.979  42.871  0.00  0.00            
ATOM   3157  CG1 VAL B 110      -3.741 -21.559  41.541  0.00  0.00            
ATOM   3158  CG2 VAL B 110      -4.261 -21.598  43.840  0.00  0.00            
ATOM   3159  N   GLU B 111      -0.971 -20.709  40.911  0.00  0.00            
ATOM   3160  CA  GLU B 111      -0.150 -20.019  39.921  0.00  0.00            
ATOM   3161  C   GLU B 111      -1.180 -19.409  38.941  0.00  0.00            
ATOM   3162  O   GLU B 111      -1.820 -20.219  38.381  0.00  0.00            
ATOM   3163  CB  GLU B 111       0.960 -20.859  39.351  0.00  0.00            
ATOM   3164  CG  GLU B 111       2.199 -21.259  40.271  0.00  0.00            
ATOM   3165  CD  GLU B 111       3.139 -22.230  39.652  0.00  0.00            
ATOM   3166  OE1 GLU B 111       3.810 -21.820  38.682  0.00  0.00            
ATOM   3167  OE2 GLU B 111       3.249 -23.369  40.162  0.00  0.00            
ATOM   3168  N   GLU B 112      -1.300 -18.069  38.790  0.00  0.00            
ATOM   3169  CA  GLU B 112      -2.340 -17.429  38.050  0.00  0.00            
ATOM   3170  C   GLU B 112      -1.870 -16.500  36.830  0.00  0.00            
ATOM   3171  O   GLU B 112      -0.790 -15.980  36.790  0.00  0.00            
ATOM   3172  CB  GLU B 112      -3.060 -16.539  38.990  0.00  0.00            
ATOM   3173  CG  GLU B 112      -3.140 -17.059  40.430  0.00  0.00            
ATOM   3174  CD  GLU B 112      -4.200 -18.179  40.620  0.00  0.00            
ATOM   3175  OE1 GLU B 112      -4.480 -18.869  39.620  0.00  0.00            
ATOM   3176  OE2 GLU B 112      -4.861 -18.179  41.680  0.00  0.00            
ATOM   3177  N   THR B 113      -2.750 -16.410  35.820  0.00  0.00            
ATOM   3178  CA  THR B 113      -2.439 -15.790  34.490  0.00  0.00            
ATOM   3179  C   THR B 113      -3.449 -14.690  34.150  0.00  0.00            
ATOM   3180  O   THR B 113      -4.669 -14.900  34.319  0.00  0.00            
ATOM   3181  CB  THR B 113      -2.259 -16.790  33.270  0.00  0.00            
ATOM   3182  CG2 THR B 113      -1.339 -17.960  33.720  0.00  0.00            
ATOM   3183  OG1 THR B 113      -3.439 -17.450  32.880  0.00  0.00            
ATOM   3184  N   THR B 114      -3.059 -13.630  33.459  0.00  0.00            
ATOM   3185  CA  THR B 114      -3.939 -12.560  32.969  0.00  0.00            
ATOM   3186  C   THR B 114      -4.069 -12.810  31.439  0.00  0.00            
ATOM   3187  O   THR B 114      -3.058 -13.000  30.739  0.00  0.00            
ATOM   3188  CB  THR B 114      -3.579 -11.130  33.299  0.00  0.00            
ATOM   3189  CG2 THR B 114      -4.719 -10.100  32.969  0.00  0.00            
ATOM   3190  OG1 THR B 114      -3.249 -11.060  34.669  0.00  0.00            
ATOM   3191  N   VAL B 115      -5.298 -12.700  30.979  0.00  0.00            
ATOM   3192  CA  VAL B 115      -5.748 -12.750  29.619  0.00  0.00            
ATOM   3193  C   VAL B 115      -6.358 -11.460  29.149  0.00  0.00            
ATOM   3194  O   VAL B 115      -7.138 -10.850  29.878  0.00  0.00            
ATOM   3195  CB  VAL B 115      -6.568 -14.090  29.429  0.00  0.00            
ATOM   3196  CG1 VAL B 115      -7.638 -14.160  28.369  0.00  0.00            
ATOM   3197  CG2 VAL B 115      -5.568 -15.280  29.269  0.00  0.00            
ATOM   3198  N   THR B 116      -6.048 -11.021  27.939  0.00  0.00            
ATOM   3199  CA  THR B 116      -6.828  -9.941  27.218  0.00  0.00            
ATOM   3200  C   THR B 116      -7.337 -10.421  25.848  0.00  0.00            
ATOM   3201  O   THR B 116      -6.667 -11.241  25.229  0.00  0.00            
ATOM   3202  CB  THR B 116      -5.927  -8.701  26.998  0.00  0.00            
ATOM   3203  CG2 THR B 116      -6.677  -7.641  26.328  0.00  0.00            
ATOM   3204  OG1 THR B 116      -5.298  -8.441  28.248  0.00  0.00            
ATOM   3205  N   SER B 117      -8.477  -9.881  25.438  0.00  0.00            
ATOM   3206  CA  SER B 117      -9.077 -10.081  24.138  0.00  0.00            
ATOM   3207  C   SER B 117      -9.537  -8.831  23.618  0.00  0.00            
ATOM   3208  O   SER B 117     -10.297  -8.161  24.277  0.00  0.00            
ATOM   3209  CB  SER B 117     -10.217 -11.161  24.078  0.00  0.00            
ATOM   3210  OG  SER B 117      -9.777 -12.451  24.298  0.00  0.00            
ATOM   3211  N   SER B 118      -9.227  -8.571  22.338  0.00  0.00            
ATOM   3212  CA  SER B 118      -9.866  -7.541  21.467  0.00  0.00            
ATOM   3213  C   SER B 118     -10.456  -8.101  20.177  0.00  0.00            
ATOM   3214  O   SER B 118     -10.176  -9.251  19.818  0.00  0.00            
ATOM   3215  CB  SER B 118      -8.916  -6.391  21.117  0.00  0.00            
ATOM   3216  OG  SER B 118      -7.606  -6.972  20.948  0.00  0.00            
ATOM   3217  N   VAL B 119     -11.366  -7.301  19.597  0.00  0.00            
ATOM   3218  CA  VAL B 119     -11.916  -7.222  18.227  0.00  0.00            
ATOM   3219  C   VAL B 119     -11.906  -5.712  17.737  0.00  0.00            
ATOM   3220  O   VAL B 119     -12.206  -4.802  18.497  0.00  0.00            
ATOM   3221  CB  VAL B 119     -13.386  -7.822  18.147  0.00  0.00            
ATOM   3222  CG1 VAL B 119     -14.066  -7.442  16.807  0.00  0.00            
ATOM   3223  CG2 VAL B 119     -13.276  -9.291  18.387  0.00  0.00            
ATOM   3224  N   SER B 120     -11.506  -5.442  16.537  0.00  0.00            
ATOM   3225  CA  SER B 120     -11.295  -4.122  15.937  0.00  0.00            
ATOM   3226  C   SER B 120     -11.955  -4.262  14.577  0.00  0.00            
ATOM   3227  O   SER B 120     -11.815  -5.382  13.997  0.00  0.00            
ATOM   3228  CB  SER B 120      -9.815  -3.802  15.717  0.00  0.00            
ATOM   3229  OG  SER B 120      -9.025  -4.282  16.777  0.00  0.00            
ATOM   3230  N   TYR B 121     -12.675  -3.222  14.146  0.00  0.00            
ATOM   3231  CA  TYR B 121     -13.595  -3.312  12.976  0.00  0.00            
ATOM   3232  C   TYR B 121     -13.635  -1.942  12.196  0.00  0.00            
ATOM   3233  O   TYR B 121     -14.015  -0.882  12.786  0.00  0.00            
ATOM   3234  CB  TYR B 121     -14.945  -3.872  13.366  0.00  0.00            
ATOM   3235  CG  TYR B 121     -15.605  -3.262  14.626  0.00  0.00            
ATOM   3236  CD1 TYR B 121     -16.605  -2.282  14.446  0.00  0.00            
ATOM   3237  CD2 TYR B 121     -15.345  -3.732  15.906  0.00  0.00            
ATOM   3238  CE1 TYR B 121     -17.325  -1.772  15.535  0.00  0.00            
ATOM   3239  CE2 TYR B 121     -16.115  -3.261  17.026  0.00  0.00            
ATOM   3240  CZ  TYR B 121     -17.065  -2.241  16.795  0.00  0.00            
ATOM   3241  OH  TYR B 121     -17.625  -1.601  17.815  0.00  0.00            
ATOM   3242  N   GLN B 122     -13.124  -1.953  10.936  0.00  0.00            
ATOM   3243  CA  GLN B 122     -12.774  -0.713  10.276  0.00  0.00            
ATOM   3244  C   GLN B 122     -13.354  -0.623   8.886  0.00  0.00            
ATOM   3245  O   GLN B 122     -13.554  -1.613   8.216  0.00  0.00            
ATOM   3246  CB  GLN B 122     -11.274  -0.583  10.266  0.00  0.00            
ATOM   3247  CG  GLN B 122     -10.244  -1.743  10.247  0.00  0.00            
ATOM   3248  CD  GLN B 122     -10.155  -2.573  11.587  0.00  0.00            
ATOM   3249  NE2 GLN B 122     -10.907  -2.165  12.598  0.00  0.00            
ATOM   3250  OE1 GLN B 122      -9.571  -3.646  11.761  0.00  0.00            
ATOM   3251  N   LEU B 123     -13.694   0.617   8.486  0.00  0.00            
ATOM   3252  CA  LEU B 123     -14.424   0.907   7.265  0.00  0.00            
ATOM   3253  C   LEU B 123     -14.063   2.257   6.615  0.00  0.00            
ATOM   3254  O   LEU B 123     -14.293   3.247   7.225  0.00  0.00            
ATOM   3255  CB  LEU B 123     -15.934   0.727   7.565  0.00  0.00            
ATOM   3256  CG  LEU B 123     -16.913   1.037   6.515  0.00  0.00            
ATOM   3257  CD1 LEU B 123     -18.303   0.457   6.805  0.00  0.00            
ATOM   3258  CD2 LEU B 123     -17.163   2.557   6.455  0.00  0.00            
ATOM   3259  N   GLY B 124     -13.543   2.317   5.345  0.00  0.00            
ATOM   3260  CA  GLY B 124     -12.883   3.496   4.765  0.00  0.00            
ATOM   3261  C   GLY B 124     -12.763   3.326   3.285  0.00  0.00            
ATOM   3262  O   GLY B 124     -13.113   2.316   2.745  0.00  0.00            
ATOM   3263  N   GLY B 125     -12.263   4.316   2.585  0.00  0.00            
ATOM   3264  CA  GLY B 125     -12.212   4.276   1.095  0.00  0.00            
ATOM   3265  C   GLY B 125     -11.412   5.406   0.495  0.00  0.00            
ATOM   3266  O   GLY B 125     -10.862   6.266   1.185  0.00  0.00            
ATOM   3267  N   SER B 126     -11.232   5.346  -0.805  0.00  0.00            
ATOM   3268  CA  SER B 126     -10.412   6.325  -1.515  0.00  0.00            
ATOM   3269  C   SER B 126     -11.101   7.055  -2.645  0.00  0.00            
ATOM   3270  O   SER B 126     -12.231   6.665  -2.905  0.00  0.00            
ATOM   3271  CB  SER B 126      -9.132   5.685  -2.024  0.00  0.00            
ATOM   3272  OG  SER B 126      -9.412   4.955  -3.164  0.00  0.00            
ATOM   3273  N   ILE B 127     -10.571   8.165  -3.155  0.00  0.00            
ATOM   3274  CA  ILE B 127     -11.221   9.305  -3.905  0.00  0.00            
ATOM   3275  C   ILE B 127     -10.051   9.935  -4.615  0.00  0.00            
ATOM   3276  O   ILE B 127      -9.431  10.915  -4.175  0.00  0.00            
ATOM   3277  CB  ILE B 127     -12.021  10.305  -2.976  0.00  0.00            
ATOM   3278  CG1 ILE B 127     -12.771   9.805  -1.746  0.00  0.00            
ATOM   3279  CG2 ILE B 127     -12.941  11.165  -3.896  0.00  0.00            
ATOM   3280  CD1 ILE B 127     -12.821  10.936  -0.726  0.00  0.00            
ATOM   3281  N   ASP B 128      -9.741   9.275  -5.725  0.00  0.00            
ATOM   3282  CA  ASP B 128      -8.521   9.474  -6.545  0.00  0.00            
ATOM   3283  C   ASP B 128      -8.640  10.024  -7.955  0.00  0.00            
ATOM   3284  O   ASP B 128      -9.650   9.874  -8.555  0.00  0.00            
ATOM   3285  CB  ASP B 128      -7.771   8.124  -6.545  0.00  0.00            
ATOM   3286  CG  ASP B 128      -7.771   7.545  -5.154  0.00  0.00            
ATOM   3287  OD1 ASP B 128      -8.291   6.415  -5.034  0.00  0.00            
ATOM   3288  OD2 ASP B 128      -7.451   8.215  -4.134  0.00  0.00            
ATOM   3289  N   ALA B 129      -7.590  10.674  -8.505  0.00  0.00            
ATOM   3290  CA  ALA B 129      -7.590  11.314  -9.795  0.00  0.00            
ATOM   3291  C   ALA B 129      -6.150  11.754 -10.315  0.00  0.00            
ATOM   3292  O   ALA B 129      -5.430  12.484  -9.615  0.00  0.00            
ATOM   3293  CB  ALA B 129      -8.360  12.624  -9.635  0.00  0.00            
ATOM   3294  N   SER B 130      -5.800  11.343 -11.545  0.00  0.00            
ATOM   3295  CA  SER B 130      -4.769  11.973 -12.335  0.00  0.00            
ATOM   3296  C   SER B 130      -5.049  13.433 -12.705  0.00  0.00            
ATOM   3297  O   SER B 130      -6.229  13.743 -12.945  0.00  0.00            
ATOM   3298  CB  SER B 130      -4.679  11.323 -13.695  0.00  0.00            
ATOM   3299  OG  SER B 130      -4.689   9.903 -13.734  0.00  0.00            
ATOM   3300  N   VAL B 131      -4.049  14.353 -12.665  0.00  0.00            
ATOM   3301  CA  VAL B 131      -4.219  15.623 -13.435  0.00  0.00            
ATOM   3302  C   VAL B 131      -4.489  15.233 -14.905  0.00  0.00            
ATOM   3303  O   VAL B 131      -3.779  14.383 -15.405  0.00  0.00            
ATOM   3304  CB  VAL B 131      -3.099  16.643 -13.185  0.00  0.00            
ATOM   3305  CG1 VAL B 131      -3.549  18.013 -13.785  0.00  0.00            
ATOM   3306  CG2 VAL B 131      -2.859  16.863 -11.655  0.00  0.00            
ATOM   3307  N   THR B 132      -5.489  15.773 -15.665  0.00  0.00            
ATOM   3308  CA  THR B 132      -6.559  16.743 -15.256  0.00  0.00            
ATOM   3309  C   THR B 132      -7.699  15.963 -14.566  0.00  0.00            
ATOM   3310  O   THR B 132      -8.109  14.933 -15.066  0.00  0.00            
ATOM   3311  CB  THR B 132      -7.118  17.563 -16.406  0.00  0.00            
ATOM   3312  CG2 THR B 132      -8.178  18.623 -15.936  0.00  0.00            
ATOM   3313  OG1 THR B 132      -6.088  18.233 -17.086  0.00  0.00            
ATOM   3314  N   PRO B 133      -8.259  16.553 -13.506  0.00  0.00            
ATOM   3315  CA  PRO B 133      -9.159  15.784 -12.676  0.00  0.00            
ATOM   3316  C   PRO B 133     -10.719  15.854 -12.896  0.00  0.00            
ATOM   3317  O   PRO B 133     -11.449  16.374 -12.036  0.00  0.00            
ATOM   3318  CB  PRO B 133      -8.829  16.254 -11.256  0.00  0.00            
ATOM   3319  CG  PRO B 133      -8.499  17.704 -11.436  0.00  0.00            
ATOM   3320  CD  PRO B 133      -7.849  17.753 -12.786  0.00  0.00            
ATOM   3321  N   SER B 134     -11.239  15.394 -14.006  0.00  0.00            
ATOM   3322  CA  SER B 134     -12.729  15.194 -14.106  0.00  0.00            
ATOM   3323  C   SER B 134     -13.159  13.924 -14.836  0.00  0.00            
ATOM   3324  O   SER B 134     -12.459  13.483 -15.736  0.00  0.00            
ATOM   3325  CB  SER B 134     -13.289  16.354 -14.877  0.00  0.00            
ATOM   3326  OG  SER B 134     -14.719  16.254 -14.867  0.00  0.00            
ATOM   3327  N   GLY B 135     -14.379  13.414 -14.656  0.00  0.00            
ATOM   3328  CA  GLY B 135     -14.829  12.134 -15.206  0.00  0.00            
ATOM   3329  C   GLY B 135     -13.819  10.984 -15.256  0.00  0.00            
ATOM   3330  O   GLY B 135     -13.239  10.684 -14.216  0.00  0.00            
ATOM   3331  N   PRO B 136     -13.629  10.323 -16.406  0.00  0.00            
ATOM   3332  CA  PRO B 136     -12.759   9.113 -16.506  0.00  0.00            
ATOM   3333  C   PRO B 136     -11.289   9.253 -15.955  0.00  0.00            
ATOM   3334  O   PRO B 136     -10.549   8.303 -15.925  0.00  0.00            
ATOM   3335  CB  PRO B 136     -12.689   8.993 -18.035  0.00  0.00            
ATOM   3336  CG  PRO B 136     -14.049   9.443 -18.616  0.00  0.00            
ATOM   3337  CD  PRO B 136     -14.369  10.623 -17.656  0.00  0.00            
ATOM   3338  N   SER B 137     -10.769  10.473 -15.595  0.00  0.00            
ATOM   3339  CA  SER B 137      -9.479  10.613 -14.905  0.00  0.00            
ATOM   3340  C   SER B 137      -9.609  10.324 -13.375  0.00  0.00            
ATOM   3341  O   SER B 137      -8.640  10.554 -12.635  0.00  0.00            
ATOM   3342  CB  SER B 137      -9.019  12.063 -15.165  0.00  0.00            
ATOM   3343  OG  SER B 137      -9.029  12.393 -16.575  0.00  0.00            
ATOM   3344  N   GLY B 138     -10.730   9.744 -12.965  0.00  0.00            
ATOM   3345  CA  GLY B 138     -11.110   9.444 -11.595  0.00  0.00            
ATOM   3346  C   GLY B 138     -11.290   7.944 -11.215  0.00  0.00            
ATOM   3347  O   GLY B 138     -11.890   7.174 -12.005  0.00  0.00            
ATOM   3348  N   GLU B 139     -10.820   7.594 -10.035  0.00  0.00            
ATOM   3349  CA  GLU B 139     -10.910   6.284  -9.425  0.00  0.00            
ATOM   3350  C   GLU B 139     -11.501   6.384  -8.015  0.00  0.00            
ATOM   3351  O   GLU B 139     -11.361   7.485  -7.425  0.00  0.00            
ATOM   3352  CB  GLU B 139      -9.590   5.604  -9.304  0.00  0.00            
ATOM   3353  CG  GLU B 139      -9.200   4.794 -10.504  0.00  0.00            
ATOM   3354  CD  GLU B 139      -9.690   3.354 -10.544  0.00  0.00            
ATOM   3355  OE1 GLU B 139     -10.121   2.814  -9.494  0.00  0.00            
ATOM   3356  OE2 GLU B 139      -9.710   2.914 -11.724  0.00  0.00            
ATOM   3357  N   SER B 140     -12.001   5.275  -7.405  0.00  0.00            
ATOM   3358  CA  SER B 140     -12.371   5.305  -6.005  0.00  0.00            
ATOM   3359  C   SER B 140     -12.651   3.935  -5.495  0.00  0.00            
ATOM   3360  O   SER B 140     -13.151   3.105  -6.215  0.00  0.00            
ATOM   3361  CB  SER B 140     -13.671   6.125  -5.885  0.00  0.00            
ATOM   3362  OG  SER B 140     -14.691   5.715  -6.745  0.00  0.00            
ATOM   3363  N   GLY B 141     -12.301   3.685  -4.245  0.00  0.00            
ATOM   3364  CA  GLY B 141     -12.372   2.355  -3.684  0.00  0.00            
ATOM   3365  C   GLY B 141     -13.022   2.375  -2.325  0.00  0.00            
ATOM   3366  O   GLY B 141     -13.182   3.396  -1.635  0.00  0.00            
ATOM   3367  N   ALA B 142     -13.292   1.115  -1.944  0.00  0.00            
ATOM   3368  CA  ALA B 142     -13.852   0.806  -0.664  0.00  0.00            
ATOM   3369  C   ALA B 142     -13.222  -0.394  -0.024  0.00  0.00            
ATOM   3370  O   ALA B 142     -13.232  -1.434  -0.654  0.00  0.00            
ATOM   3371  CB  ALA B 142     -15.392   0.716  -0.715  0.00  0.00            
ATOM   3372  N   THR B 143     -12.823  -0.284   1.226  0.00  0.00            
ATOM   3373  CA  THR B 143     -12.053  -1.344   1.926  0.00  0.00            
ATOM   3374  C   THR B 143     -12.623  -1.504   3.236  0.00  0.00            
ATOM   3375  O   THR B 143     -13.423  -0.684   3.626  0.00  0.00            
ATOM   3376  CB  THR B 143     -10.563  -1.054   2.006  0.00  0.00            
ATOM   3377  CG2 THR B 143     -10.173   0.016   2.986  0.00  0.00            
ATOM   3378  OG1 THR B 143      -9.853  -2.214   2.297  0.00  0.00            
ATOM   3379  N   GLY B 144     -12.363  -2.564   3.936  0.00  0.00            
ATOM   3380  CA  GLY B 144     -12.723  -2.713   5.356  0.00  0.00            
ATOM   3381  C   GLY B 144     -12.224  -4.013   5.877  0.00  0.00            
ATOM   3382  O   GLY B 144     -11.894  -4.904   5.097  0.00  0.00            
ATOM   3383  N   ASP B 145     -12.024  -4.113   7.177  0.00  0.00            
ATOM   3384  CA  ASP B 145     -11.224  -5.163   7.847  0.00  0.00            
ATOM   3385  C   ASP B 145     -11.724  -5.453   9.237  0.00  0.00            
ATOM   3386  O   ASP B 145     -12.134  -4.533   9.917  0.00  0.00            
ATOM   3387  CB  ASP B 145      -9.744  -4.843   7.797  0.00  0.00            
ATOM   3388  CG  ASP B 145      -8.964  -5.903   8.597  0.00  0.00            
ATOM   3389  OD1 ASP B 145      -8.594  -6.833   7.868  0.00  0.00            
ATOM   3390  OD2 ASP B 145      -8.794  -5.773   9.837  0.00  0.00            
ATOM   3391  N   VAL B 146     -11.614  -6.693   9.727  0.00  0.00            
ATOM   3392  CA  VAL B 146     -11.885  -6.993  11.137  0.00  0.00            
ATOM   3393  C   VAL B 146     -10.725  -7.913  11.637  0.00  0.00            
ATOM   3394  O   VAL B 146     -10.365  -9.043  11.138  0.00  0.00            
ATOM   3395  CB  VAL B 146     -13.335  -7.603  11.467  0.00  0.00            
ATOM   3396  CG1 VAL B 146     -14.375  -6.713  10.887  0.00  0.00            
ATOM   3397  CG2 VAL B 146     -13.635  -9.073  11.047  0.00  0.00            
ATOM   3398  N   THR B 147     -10.165  -7.393  12.717  0.00  0.00            
ATOM   3399  CA  THR B 147      -9.045  -7.943  13.438  0.00  0.00            
ATOM   3400  C   THR B 147      -9.515  -8.462  14.778  0.00  0.00            
ATOM   3401  O   THR B 147     -10.266  -7.792  15.457  0.00  0.00            
ATOM   3402  CB  THR B 147      -7.915  -6.883  13.598  0.00  0.00            
ATOM   3403  CG2 THR B 147      -6.615  -7.423  14.178  0.00  0.00            
ATOM   3404  OG1 THR B 147      -7.735  -6.163  12.378  0.00  0.00            
ATOM   3405  N   TRP B 148      -9.006  -9.642  15.128  0.00  0.00            
ATOM   3406  CA  TRP B 148      -9.066 -10.212  16.478  0.00  0.00            
ATOM   3407  C   TRP B 148      -7.716 -10.242  17.168  0.00  0.00            
ATOM   3408  O   TRP B 148      -6.766 -10.542  16.448  0.00  0.00            
ATOM   3409  CB  TRP B 148      -9.566 -11.632  16.458  0.00  0.00            
ATOM   3410  CG  TRP B 148     -11.016 -11.732  15.938  0.00  0.00            
ATOM   3411  CD1 TRP B 148     -12.056 -11.902  16.788  0.00  0.00            
ATOM   3412  CD2 TRP B 148     -11.636 -11.722  14.628  0.00  0.00            
ATOM   3413  CE2 TRP B 148     -13.056 -12.002  14.758  0.00  0.00            
ATOM   3414  CE3 TRP B 148     -11.135 -11.772  13.348  0.00  0.00            
ATOM   3415  NE1 TRP B 148     -13.236 -11.982  16.118  0.00  0.00            
ATOM   3416  CZ2 TRP B 148     -13.876 -12.462  13.728  0.00  0.00            
ATOM   3417  CZ3 TRP B 148     -12.025 -11.942  12.238  0.00  0.00            
ATOM   3418  CH2 TRP B 148     -13.375 -12.352  12.428  0.00  0.00            
ATOM   3419  N   SER B 149      -7.576 -10.032  18.478  0.00  0.00            
ATOM   3420  CA  SER B 149      -6.276 -10.182  19.168  0.00  0.00            
ATOM   3421  C   SER B 149      -6.507 -10.832  20.479  0.00  0.00            
ATOM   3422  O   SER B 149      -7.357 -10.381  21.268  0.00  0.00            
ATOM   3423  CB  SER B 149      -5.516  -8.872  19.338  0.00  0.00            
ATOM   3424  OG  SER B 149      -4.056  -9.002  19.119  0.00  0.00            
ATOM   3425  N   ASP B 150      -5.707 -11.852  20.799  0.00  0.00            
ATOM   3426  CA  ASP B 150      -5.797 -12.611  22.099  0.00  0.00            
ATOM   3427  C   ASP B 150      -4.427 -12.951  22.709  0.00  0.00            
ATOM   3428  O   ASP B 150      -3.507 -13.322  21.979  0.00  0.00            
ATOM   3429  CB  ASP B 150      -6.587 -13.931  21.879  0.00  0.00            
ATOM   3430  CG  ASP B 150      -7.907 -13.761  21.109  0.00  0.00            
ATOM   3431  OD1 ASP B 150      -8.727 -13.161  21.828  0.00  0.00            
ATOM   3432  OD2 ASP B 150      -8.107 -14.242  19.979  0.00  0.00            
ATOM   3433  N   ASP B 151      -4.247 -12.491  23.959  0.00  0.00            
ATOM   3434  CA  ASP B 151      -2.947 -12.461  24.709  0.00  0.00            
ATOM   3435  C   ASP B 151      -2.978 -13.291  25.939  0.00  0.00            
ATOM   3436  O   ASP B 151      -4.048 -13.531  26.529  0.00  0.00            
ATOM   3437  CB  ASP B 151      -2.757 -10.971  25.179  0.00  0.00            
ATOM   3438  CG  ASP B 151      -2.368 -10.751  26.699  0.00  0.00            
ATOM   3439  OD1 ASP B 151      -1.188 -10.811  27.049  0.00  0.00            
ATOM   3440  OD2 ASP B 151      -3.308 -10.381  27.479  0.00  0.00            
ATOM   3441  N   VAL B 152      -1.838 -13.741  26.430  0.00  0.00            
ATOM   3442  CA  VAL B 152      -1.488 -14.481  27.640  0.00  0.00            
ATOM   3443  C   VAL B 152      -0.198 -13.761  28.260  0.00  0.00            
ATOM   3444  O   VAL B 152       0.882 -13.631  27.720  0.00  0.00            
ATOM   3445  CB  VAL B 152      -1.438 -15.981  27.340  0.00  0.00            
ATOM   3446  CG1 VAL B 152      -1.098 -16.651  28.620  0.00  0.00            
ATOM   3447  CG2 VAL B 152      -2.708 -16.741  26.910  0.00  0.00            
ATOM   3448  N   SER B 153      -0.568 -13.071  29.320  0.00  0.00            
ATOM   3449  CA  SER B 153       0.412 -12.211  30.040  0.00  0.00            
ATOM   3450  C   SER B 153       0.601 -12.791  31.470  0.00  0.00            
ATOM   3451  O   SER B 153      -0.329 -13.170  32.210  0.00  0.00            
ATOM   3452  CB  SER B 153      -0.128 -10.831  30.130  0.00  0.00            
ATOM   3453  OG  SER B 153       0.322 -10.081  28.980  0.00  0.00            
ATOM   3454  N   TYR B 154       1.881 -13.011  31.880  0.00  0.00            
ATOM   3455  CA  TYR B 154       2.311 -13.560  33.180  0.00  0.00            
ATOM   3456  C   TYR B 154       3.871 -13.401  33.381  0.00  0.00            
ATOM   3457  O   TYR B 154       4.671 -13.221  32.461  0.00  0.00            
ATOM   3458  CB  TYR B 154       1.851 -14.980  33.391  0.00  0.00            
ATOM   3459  CG  TYR B 154       2.641 -15.991  32.631  0.00  0.00            
ATOM   3460  CD1 TYR B 154       3.251 -17.090  33.351  0.00  0.00            
ATOM   3461  CD2 TYR B 154       2.711 -15.961  31.201  0.00  0.00            
ATOM   3462  CE1 TYR B 154       3.911 -18.021  32.591  0.00  0.00            
ATOM   3463  CE2 TYR B 154       3.461 -16.911  30.461  0.00  0.00            
ATOM   3464  CZ  TYR B 154       4.071 -17.971  31.161  0.00  0.00            
ATOM   3465  OH  TYR B 154       4.781 -18.841  30.402  0.00  0.00            
ATOM   3466  N   ASP B 155       4.181 -13.370  34.681  0.00  0.00            
ATOM   3467  CA  ASP B 155       5.531 -13.370  35.241  0.00  0.00            
ATOM   3468  C   ASP B 155       6.191 -14.760  35.291  0.00  0.00            
ATOM   3469  O   ASP B 155       5.471 -15.800  35.411  0.00  0.00            
ATOM   3470  CB  ASP B 155       5.521 -12.640  36.571  0.00  0.00            
ATOM   3471  CG  ASP B 155       4.851 -11.290  36.480  0.00  0.00            
ATOM   3472  OD1 ASP B 155       3.631 -11.080  36.850  0.00  0.00            
ATOM   3473  OD2 ASP B 155       5.551 -10.450  35.800  0.00  0.00            
ATOM   3474  N   GLN B 156       7.501 -14.681  35.151  0.00  0.00            
ATOM   3475  CA  GLN B 156       8.451 -15.701  34.972  0.00  0.00            
ATOM   3476  C   GLN B 156       9.651 -15.421  35.862  0.00  0.00            
ATOM   3477  O   GLN B 156      10.241 -14.331  35.892  0.00  0.00            
ATOM   3478  CB  GLN B 156       8.791 -15.951  33.482  0.00  0.00            
ATOM   3479  CG  GLN B 156       7.761 -16.891  32.752  0.00  0.00            
ATOM   3480  CD  GLN B 156       7.571 -18.281  33.302  0.00  0.00            
ATOM   3481  OE1 GLN B 156       8.421 -18.871  33.962  0.00  0.00            
ATOM   3482  NE2 GLN B 156       6.731 -19.021  32.592  0.00  0.00            
ATOM   3483  N   THR B 157       9.970 -16.450  36.692  0.00  0.00            
ATOM   3484  CA  THR B 157      10.880 -16.350  37.912  0.00  0.00            
ATOM   3485  C   THR B 157      12.180 -16.941  37.463  0.00  0.00            
ATOM   3486  O   THR B 157      12.080 -18.001  36.863  0.00  0.00            
ATOM   3487  CB  THR B 157      10.190 -17.110  39.072  0.00  0.00            
ATOM   3488  CG2 THR B 157       8.900 -16.410  39.572  0.00  0.00            
ATOM   3489  OG1 THR B 157       9.850 -18.470  38.812  0.00  0.00            
ATOM   3490  N   SER B 158      13.280 -16.461  37.993  0.00  0.00            
ATOM   3491  CA  SER B 158      14.620 -17.141  37.833  0.00  0.00            
ATOM   3492  C   SER B 158      14.570 -18.521  38.523  0.00  0.00            
ATOM   3493  O   SER B 158      14.980 -19.481  37.873  0.00  0.00            
ATOM   3494  CB  SER B 158      15.660 -16.221  38.543  0.00  0.00            
ATOM   3495  OG  SER B 158      16.510 -15.461  37.663  0.00  0.00            
ATOM   3496  N   TYR B 159      14.080 -18.580  39.743  0.00  0.00            
ATOM   3497  CA  TYR B 159      13.929 -19.840  40.513  0.00  0.00            
ATOM   3498  C   TYR B 159      12.499 -19.950  41.183  0.00  0.00            
ATOM   3499  O   TYR B 159      12.139 -19.150  42.043  0.00  0.00            
ATOM   3500  CB  TYR B 159      14.949 -19.840  41.633  0.00  0.00            
ATOM   3501  CG  TYR B 159      16.349 -20.270  41.294  0.00  0.00            
ATOM   3502  CD1 TYR B 159      17.399 -19.350  41.004  0.00  0.00            
ATOM   3503  CD2 TYR B 159      16.669 -21.610  41.624  0.00  0.00            
ATOM   3504  CE1 TYR B 159      18.739 -19.780  40.894  0.00  0.00            
ATOM   3505  CE2 TYR B 159      17.999 -22.010  41.644  0.00  0.00            
ATOM   3506  CZ  TYR B 159      19.039 -21.120  41.244  0.00  0.00            
ATOM   3507  OH  TYR B 159      20.339 -21.441  41.245  0.00  0.00            
ATOM   3508  N   LYS B 160      11.759 -21.010  40.963  0.00  0.00            
ATOM   3509  CA  LYS B 160      10.489 -21.290  41.583  0.00  0.00            
ATOM   3510  C   LYS B 160      10.699 -21.990  42.873  0.00  0.00            
ATOM   3511  O   LYS B 160      11.429 -22.960  42.923  0.00  0.00            
ATOM   3512  CB  LYS B 160       9.579 -22.090  40.663  0.00  0.00            
ATOM   3513  CG  LYS B 160       8.129 -22.110  41.133  0.00  0.00            
ATOM   3514  CD  LYS B 160       7.019 -22.290  40.012  0.00  0.00            
ATOM   3515  CE  LYS B 160       6.759 -23.800  39.593  0.00  0.00            
ATOM   3516  NZ  LYS B 160       5.559 -23.940  38.762  0.00  0.00            
ATOM   3517  N   THR B 161       9.999 -21.499  43.903  0.00  0.00            
ATOM   3518  CA  THR B 161       9.938 -21.989  45.293  0.00  0.00            
ATOM   3519  C   THR B 161       8.548 -22.599  45.523  0.00  0.00            
ATOM   3520  O   THR B 161       7.519 -22.159  45.013  0.00  0.00            
ATOM   3521  CB  THR B 161      10.158 -20.819  46.273  0.00  0.00            
ATOM   3522  CG2 THR B 161       9.798 -21.149  47.723  0.00  0.00            
ATOM   3523  OG1 THR B 161      11.508 -20.289  46.153  0.00  0.00            
ATOM   3524  N   ASN B 162       8.668 -23.779  46.103  0.00  0.00            
ATOM   3525  CA  ASN B 162       7.628 -24.739  46.343  0.00  0.00            
ATOM   3526  C   ASN B 162       7.968 -25.749  47.513  0.00  0.00            
ATOM   3527  O   ASN B 162       9.028 -25.619  48.143  0.00  0.00            
ATOM   3528  CB  ASN B 162       7.258 -25.579  45.083  0.00  0.00            
ATOM   3529  CG  ASN B 162       8.268 -26.609  44.603  0.00  0.00            
ATOM   3530  ND2 ASN B 162       8.339 -27.746  45.282  0.00  0.00            
ATOM   3531  OD1 ASN B 162       8.882 -26.459  43.562  0.00  0.00            
ATOM   3532  N   LEU B 163       7.108 -26.799  47.673  0.00  0.00            
ATOM   3533  CA  LEU B 163       7.177 -27.768  48.753  0.00  0.00            
ATOM   3534  C   LEU B 163       6.667 -29.098  48.273  0.00  0.00            
ATOM   3535  O   LEU B 163       5.618 -29.198  47.683  0.00  0.00            
ATOM   3536  CB  LEU B 163       6.237 -27.238  49.873  0.00  0.00            
ATOM   3537  CG  LEU B 163       5.987 -27.958  51.243  0.00  0.00            
ATOM   3538  CD1 LEU B 163       6.917 -27.698  52.373  0.00  0.00            
ATOM   3539  CD2 LEU B 163       4.707 -27.418  51.833  0.00  0.00            
ATOM   3540  N   ILE B 164       7.497 -30.159  48.544  0.00  0.00            
ATOM   3541  CA  ILE B 164       6.957 -31.538  48.674  0.00  0.00            
ATOM   3542  C   ILE B 164       6.177 -31.568  50.004  0.00  0.00            
ATOM   3543  O   ILE B 164       6.687 -31.358  51.154  0.00  0.00            
ATOM   3544  CB  ILE B 164       7.997 -32.689  48.834  0.00  0.00            
ATOM   3545  CG1 ILE B 164       9.067 -32.759  47.694  0.00  0.00            
ATOM   3546  CG2 ILE B 164       7.367 -34.048  49.074  0.00  0.00            
ATOM   3547  CD1 ILE B 164       8.508 -32.959  46.274  0.00  0.00            
ATOM   3548  N   ASP B 165       4.917 -31.858  49.774  0.00  0.00            
ATOM   3549  CA  ASP B 165       3.967 -31.668  50.813  0.00  0.00            
ATOM   3550  C   ASP B 165       4.157 -32.628  51.994  0.00  0.00            
ATOM   3551  O   ASP B 165       4.687 -33.738  51.864  0.00  0.00            
ATOM   3552  CB  ASP B 165       2.627 -31.438  50.203  0.00  0.00            
ATOM   3553  CG  ASP B 165       1.637 -32.558  50.183  0.00  0.00            
ATOM   3554  OD1 ASP B 165       0.427 -32.358  50.053  0.00  0.00            
ATOM   3555  OD2 ASP B 165       2.057 -33.728  50.333  0.00  0.00            
ATOM   3556  N   GLN B 166       3.896 -32.118  53.213  0.00  0.00            
ATOM   3557  CA  GLN B 166       4.256 -32.627  54.534  0.00  0.00            
ATOM   3558  C   GLN B 166       3.656 -34.017  54.934  0.00  0.00            
ATOM   3559  O   GLN B 166       2.496 -34.297  54.593  0.00  0.00            
ATOM   3560  CB  GLN B 166       3.886 -31.547  55.543  0.00  0.00            
ATOM   3561  CG  GLN B 166       4.306 -31.457  57.043  0.00  0.00            
ATOM   3562  CD  GLN B 166       3.376 -30.527  57.843  0.00  0.00            
ATOM   3563  OE1 GLN B 166       3.676 -29.347  57.953  0.00  0.00            
ATOM   3564  NE2 GLN B 166       2.236 -30.967  58.413  0.00  0.00            
ATOM   3565  N   THR B 167       4.476 -34.767  55.674  0.00  0.00            
ATOM   3566  CA  THR B 167       3.916 -35.907  56.474  0.00  0.00            
ATOM   3567  C   THR B 167       4.405 -35.777  57.914  0.00  0.00            
ATOM   3568  O   THR B 167       5.275 -34.917  58.204  0.00  0.00            
ATOM   3569  CB  THR B 167       4.286 -37.267  55.834  0.00  0.00            
ATOM   3570  CG2 THR B 167       5.716 -37.657  56.085  0.00  0.00            
ATOM   3571  OG1 THR B 167       3.565 -38.207  56.494  0.00  0.00            
ATOM   3572  N   ASN B 168       3.875 -36.557  58.884  0.00  0.00            
ATOM   3573  CA  ASN B 168       4.095 -36.316  60.314  0.00  0.00            
ATOM   3574  C   ASN B 168       5.555 -36.377  60.724  0.00  0.00            
ATOM   3575  O   ASN B 168       5.865 -35.806  61.774  0.00  0.00            
ATOM   3576  CB  ASN B 168       3.225 -37.196  61.244  0.00  0.00            
ATOM   3577  CG  ASN B 168       1.825 -36.726  61.354  0.00  0.00            
ATOM   3578  OD1 ASN B 168       0.935 -37.506  61.024  0.00  0.00            
ATOM   3579  ND2 ASN B 168       1.555 -35.476  61.514  0.00  0.00            
ATOM   3580  N   LYS B 169       6.445 -36.927  59.895  0.00  0.00            
ATOM   3581  CA  LYS B 169       7.835 -37.247  60.145  0.00  0.00            
ATOM   3582  C   LYS B 169       8.835 -36.567  59.205  0.00  0.00            
ATOM   3583  O   LYS B 169       9.975 -36.467  59.635  0.00  0.00            
ATOM   3584  CB  LYS B 169       8.135 -38.787  60.165  0.00  0.00            
ATOM   3585  CG  LYS B 169       7.665 -39.677  61.325  0.00  0.00            
ATOM   3586  CD  LYS B 169       7.944 -39.306  62.765  0.00  0.00            
ATOM   3587  CE  LYS B 169       6.744 -38.696  63.485  0.00  0.00            
ATOM   3588  NZ  LYS B 169       7.324 -38.266  64.775  0.00  0.00            
ATOM   3589  N   HIS B 170       8.465 -36.147  57.975  0.00  0.00            
ATOM   3590  CA  HIS B 170       9.346 -35.457  57.005  0.00  0.00            
ATOM   3591  C   HIS B 170       8.716 -34.207  56.225  0.00  0.00            
ATOM   3592  O   HIS B 170       7.506 -34.117  55.964  0.00  0.00            
ATOM   3593  CB  HIS B 170       9.786 -36.588  55.995  0.00  0.00            
ATOM   3594  CG  HIS B 170      10.266 -35.978  54.735  0.00  0.00            
ATOM   3595  CD2 HIS B 170       9.546 -35.858  53.595  0.00  0.00            
ATOM   3596  CE1 HIS B 170      11.556 -35.128  53.155  0.00  0.00            
ATOM   3597  ND1 HIS B 170      11.526 -35.488  54.425  0.00  0.00            
ATOM   3598  NE2 HIS B 170      10.326 -35.288  52.615  0.00  0.00            
ATOM   3599  N   VAL B 171       9.466 -33.118  55.964  0.00  0.00            
ATOM   3600  CA  VAL B 171       9.076 -31.888  55.234  0.00  0.00            
ATOM   3601  C   VAL B 171      10.216 -31.408  54.314  0.00  0.00            
ATOM   3602  O   VAL B 171      11.416 -31.598  54.675  0.00  0.00            
ATOM   3603  CB  VAL B 171       8.396 -30.947  56.314  0.00  0.00            
ATOM   3604  CG1 VAL B 171       9.416 -30.317  57.254  0.00  0.00            
ATOM   3605  CG2 VAL B 171       7.546 -29.797  55.734  0.00  0.00            
ATOM   3606  N   LYS B 172       9.927 -31.058  53.074  0.00  0.00            
ATOM   3607  CA  LYS B 172      10.977 -30.398  52.214  0.00  0.00            
ATOM   3608  C   LYS B 172      10.357 -29.378  51.274  0.00  0.00            
ATOM   3609  O   LYS B 172       9.317 -29.558  50.624  0.00  0.00            
ATOM   3610  CB  LYS B 172      11.927 -31.408  51.535  0.00  0.00            
ATOM   3611  CG  LYS B 172      11.337 -32.169  50.335  0.00  0.00            
ATOM   3612  CD  LYS B 172      12.067 -33.399  49.875  0.00  0.00            
ATOM   3613  CE  LYS B 172      13.447 -32.879  49.345  0.00  0.00            
ATOM   3614  NZ  LYS B 172      13.327 -32.369  47.975  0.00  0.00            
ATOM   3615  N   TRP B 173      11.087 -28.258  51.254  0.00  0.00            
ATOM   3616  CA  TRP B 173      10.927 -27.098  50.394  0.00  0.00            
ATOM   3617  C   TRP B 173      11.897 -27.409  49.244  0.00  0.00            
ATOM   3618  O   TRP B 173      12.937 -28.099  49.394  0.00  0.00            
ATOM   3619  CB  TRP B 173      11.427 -25.888  51.144  0.00  0.00            
ATOM   3620  CG  TRP B 173      10.707 -25.618  52.424  0.00  0.00            
ATOM   3621  CD1 TRP B 173       9.687 -24.768  52.603  0.00  0.00            
ATOM   3622  CD2 TRP B 173      11.067 -26.058  53.754  0.00  0.00            
ATOM   3623  CE2 TRP B 173      10.317 -25.368  54.703  0.00  0.00            
ATOM   3624  CE3 TRP B 173      12.007 -26.998  54.294  0.00  0.00            
ATOM   3625  NE1 TRP B 173       9.417 -24.678  53.943  0.00  0.00            
ATOM   3626  CZ2 TRP B 173      10.606 -25.518  56.094  0.00  0.00            
ATOM   3627  CZ3 TRP B 173      12.206 -27.268  55.654  0.00  0.00            
ATOM   3628  CH2 TRP B 173      11.456 -26.488  56.544  0.00  0.00            
ATOM   3629  N   ASN B 174      11.638 -26.869  48.064  0.00  0.00            
ATOM   3630  CA  ASN B 174      12.538 -27.089  46.924  0.00  0.00            
ATOM   3631  C   ASN B 174      12.648 -25.699  46.224  0.00  0.00            
ATOM   3632  O   ASN B 174      11.648 -24.979  46.074  0.00  0.00            
ATOM   3633  CB  ASN B 174      11.868 -28.099  46.014  0.00  0.00            
ATOM   3634  CG  ASN B 174      11.228 -29.289  46.764  0.00  0.00            
ATOM   3635  OD1 ASN B 174      11.808 -30.229  47.264  0.00  0.00            
ATOM   3636  ND2 ASN B 174       9.928 -29.279  46.824  0.00  0.00            
ATOM   3637  N   VAL B 175      13.828 -25.319  45.794  0.00  0.00            
ATOM   3638  CA  VAL B 175      14.158 -24.150  45.014  0.00  0.00            
ATOM   3639  C   VAL B 175      14.759 -24.500  43.644  0.00  0.00            
ATOM   3640  O   VAL B 175      15.949 -24.660  43.524  0.00  0.00            
ATOM   3641  CB  VAL B 175      15.098 -23.199  45.884  0.00  0.00            
ATOM   3642  CG1 VAL B 175      14.738 -21.709  45.604  0.00  0.00            
ATOM   3643  CG2 VAL B 175      14.968 -23.459  47.464  0.00  0.00            
ATOM   3644  N   PHE B 176      13.869 -24.660  42.654  0.00  0.00            
ATOM   3645  CA  PHE B 176      14.089 -25.130  41.224  0.00  0.00            
ATOM   3646  C   PHE B 176      14.299 -24.040  40.234  0.00  0.00            
ATOM   3647  O   PHE B 176      13.439 -23.170  40.114  0.00  0.00            
ATOM   3648  CB  PHE B 176      12.809 -25.890  40.874  0.00  0.00            
ATOM   3649  CG  PHE B 176      12.859 -26.640  39.594  0.00  0.00            
ATOM   3650  CD1 PHE B 176      13.319 -27.960  39.704  0.00  0.00            
ATOM   3651  CD2 PHE B 176      12.519 -26.110  38.364  0.00  0.00            
ATOM   3652  CE1 PHE B 176      13.439 -28.730  38.564  0.00  0.00            
ATOM   3653  CE2 PHE B 176      12.659 -26.911  37.224  0.00  0.00            
ATOM   3654  CZ  PHE B 176      13.169 -28.221  37.294  0.00  0.00            
ATOM   3655  N   PHE B 177      15.399 -24.090  39.484  0.00  0.00            
ATOM   3656  CA  PHE B 177      15.700 -23.011  38.514  0.00  0.00            
ATOM   3657  C   PHE B 177      14.920 -23.291  37.154  0.00  0.00            
ATOM   3658  O   PHE B 177      15.320 -24.251  36.464  0.00  0.00            
ATOM   3659  CB  PHE B 177      17.210 -22.961  38.344  0.00  0.00            
ATOM   3660  CG  PHE B 177      17.690 -22.201  37.164  0.00  0.00            
ATOM   3661  CD1 PHE B 177      17.740 -20.811  37.214  0.00  0.00            
ATOM   3662  CD2 PHE B 177      17.960 -22.861  35.974  0.00  0.00            
ATOM   3663  CE1 PHE B 177      18.280 -20.111  36.124  0.00  0.00            
ATOM   3664  CE2 PHE B 177      18.500 -22.171  34.884  0.00  0.00            
ATOM   3665  CZ  PHE B 177      18.690 -20.741  34.954  0.00  0.00            
ATOM   3666  N   ASN B 178      13.880 -22.451  36.774  0.00  0.00            
ATOM   3667  CA  ASN B 178      13.050 -22.521  35.603  0.00  0.00            
ATOM   3668  C   ASN B 178      13.830 -21.931  34.394  0.00  0.00            
ATOM   3669  O   ASN B 178      13.400 -22.241  33.283  0.00  0.00            
ATOM   3670  CB  ASN B 178      11.660 -21.931  35.963  0.00  0.00            
ATOM   3671  CG  ASN B 178      10.530 -22.991  35.743  0.00  0.00            
ATOM   3672  ND2 ASN B 178       9.779 -23.504  36.701  0.00  0.00            
ATOM   3673  OD1 ASN B 178      10.395 -23.323  34.566  0.00  0.00            
ATOM   3674  N   GLY B 179      14.940 -21.181  34.524  0.00  0.00            
ATOM   3675  CA  GLY B 179      15.611 -20.541  33.394  0.00  0.00            
ATOM   3676  C   GLY B 179      15.791 -19.011  33.483  0.00  0.00            
ATOM   3677  O   GLY B 179      15.371 -18.421  34.493  0.00  0.00            
ATOM   3678  N   TYR B 180      16.431 -18.482  32.463  0.00  0.00            
ATOM   3679  CA  TYR B 180      16.931 -17.122  32.463  0.00  0.00            
ATOM   3680  C   TYR B 180      16.921 -16.442  31.083  0.00  0.00            
ATOM   3681  O   TYR B 180      17.111 -17.062  30.033  0.00  0.00            
ATOM   3682  CB  TYR B 180      18.401 -17.072  32.974  0.00  0.00            
ATOM   3683  CG  TYR B 180      18.871 -15.682  33.463  0.00  0.00            
ATOM   3684  CD1 TYR B 180      18.221 -14.971  34.493  0.00  0.00            
ATOM   3685  CD2 TYR B 180      20.041 -15.162  32.854  0.00  0.00            
ATOM   3686  CE1 TYR B 180      18.691 -13.711  34.883  0.00  0.00            
ATOM   3687  CE2 TYR B 180      20.451 -13.822  33.133  0.00  0.00            
ATOM   3688  CZ  TYR B 180      19.791 -13.112  34.213  0.00  0.00            
ATOM   3689  OH  TYR B 180      20.071 -11.822  34.663  0.00  0.00            
ATOM   3690  N   ASN B 181      16.711 -15.102  31.193  0.00  0.00            
ATOM   3691  CA  ASN B 181      16.762 -14.182  30.063  0.00  0.00            
ATOM   3692  C   ASN B 181      18.162 -13.662  29.773  0.00  0.00            
ATOM   3693  O   ASN B 181      18.612 -12.702  30.323  0.00  0.00            
ATOM   3694  CB  ASN B 181      15.792 -13.072  30.453  0.00  0.00            
ATOM   3695  CG  ASN B 181      15.842 -11.822  29.472  0.00  0.00            
ATOM   3696  OD1 ASN B 181      16.052 -11.982  28.282  0.00  0.00            
ATOM   3697  ND2 ASN B 181      15.872 -10.582  29.942  0.00  0.00            
ATOM   3698  N   ASN B 182      18.872 -14.382  28.913  0.00  0.00            
ATOM   3699  CA  ASN B 182      20.332 -14.162  28.653  0.00  0.00            
ATOM   3700  C   ASN B 182      20.612 -13.053  27.563  0.00  0.00            
ATOM   3701  O   ASN B 182      20.352 -13.293  26.373  0.00  0.00            
ATOM   3702  CB  ASN B 182      21.052 -15.453  28.374  0.00  0.00            
ATOM   3703  CG  ASN B 182      22.482 -15.303  27.964  0.00  0.00            
ATOM   3704  OD1 ASN B 182      23.282 -14.483  28.454  0.00  0.00            
ATOM   3705  ND2 ASN B 182      22.952 -16.173  27.114  0.00  0.00            
ATOM   3706  N   GLN B 183      20.892 -11.843  28.053  0.00  0.00            
ATOM   3707  CA  GLN B 183      21.082 -10.633  27.253  0.00  0.00            
ATOM   3708  C   GLN B 183      19.983 -10.443  26.123  0.00  0.00            
ATOM   3709  O   GLN B 183      20.333 -10.603  24.943  0.00  0.00            
ATOM   3710  CB  GLN B 183      22.582 -10.553  26.773  0.00  0.00            
ATOM   3711  CG  GLN B 183      23.712 -10.523  27.923  0.00  0.00            
ATOM   3712  CD  GLN B 183      25.132 -10.373  27.384  0.00  0.00            
ATOM   3713  OE1 GLN B 183      25.322 -10.633  26.184  0.00  0.00            
ATOM   3714  NE2 GLN B 183      26.142 -10.033  28.254  0.00  0.00            
ATOM   3715  N   ASN B 184      18.732 -10.183  26.543  0.00  0.00            
ATOM   3716  CA  ASN B 184      17.533  -9.873  25.692  0.00  0.00            
ATOM   3717  C   ASN B 184      16.913 -11.083  24.842  0.00  0.00            
ATOM   3718  O   ASN B 184      15.943 -10.873  24.112  0.00  0.00            
ATOM   3719  CB  ASN B 184      17.853  -8.603  24.862  0.00  0.00            
ATOM   3720  CG  ASN B 184      17.873  -7.373  25.682  0.00  0.00            
ATOM   3721  OD1 ASN B 184      17.893  -7.373  26.892  0.00  0.00            
ATOM   3722  ND2 ASN B 184      17.963  -6.343  24.972  0.00  0.00            
ATOM   3723  N   TRP B 185      17.453 -12.333  25.003  0.00  0.00            
ATOM   3724  CA  TRP B 185      16.983 -13.553  24.383  0.00  0.00            
ATOM   3725  C   TRP B 185      16.572 -14.613  25.403  0.00  0.00            
ATOM   3726  O   TRP B 185      16.792 -14.502  26.623  0.00  0.00            
ATOM   3727  CB  TRP B 185      18.133 -14.053  23.423  0.00  0.00            
ATOM   3728  CG  TRP B 185      18.543 -13.323  22.183  0.00  0.00            
ATOM   3729  CD1 TRP B 185      17.743 -12.413  21.563  0.00  0.00            
ATOM   3730  CD2 TRP B 185      19.763 -13.353  21.353  0.00  0.00            
ATOM   3731  CE2 TRP B 185      19.673 -12.334  20.343  0.00  0.00            
ATOM   3732  CE3 TRP B 185      21.003 -13.984  21.534  0.00  0.00            
ATOM   3733  NE1 TRP B 185      18.423 -11.864  20.543  0.00  0.00            
ATOM   3734  CZ2 TRP B 185      20.823 -11.844  19.653  0.00  0.00            
ATOM   3735  CZ3 TRP B 185      22.033 -13.724  20.624  0.00  0.00            
ATOM   3736  CH2 TRP B 185      21.973 -12.674  19.663  0.00  0.00            
ATOM   3737  N   GLY B 186      16.062 -15.753  24.863  0.00  0.00            
ATOM   3738  CA  GLY B 186      15.442 -16.803  25.693  0.00  0.00            
ATOM   3739  C   GLY B 186      13.992 -16.392  25.973  0.00  0.00            
ATOM   3740  O   GLY B 186      13.402 -15.742  25.113  0.00  0.00            
ATOM   3741  N   ILE B 187      13.342 -16.702  27.063  0.00  0.00            
ATOM   3742  CA  ILE B 187      13.912 -17.352  28.293  0.00  0.00            
ATOM   3743  C   ILE B 187      14.332 -18.762  28.033  0.00  0.00            
ATOM   3744  O   ILE B 187      13.652 -19.522  27.353  0.00  0.00            
ATOM   3745  CB  ILE B 187      12.881 -17.242  29.403  0.00  0.00            
ATOM   3746  CG1 ILE B 187      12.672 -15.752  29.672  0.00  0.00            
ATOM   3747  CG2 ILE B 187      13.291 -18.032  30.633  0.00  0.00            
ATOM   3748  CD1 ILE B 187      11.601 -15.511  30.752  0.00  0.00            
ATOM   3749  N   TYR B 188      15.471 -19.232  28.573  0.00  0.00            
ATOM   3750  CA  TYR B 188      16.021 -20.592  28.314  0.00  0.00            
ATOM   3751  C   TYR B 188      16.161 -21.432  29.594  0.00  0.00            
ATOM   3752  O   TYR B 188      16.391 -20.902  30.644  0.00  0.00            
ATOM   3753  CB  TYR B 188      17.471 -20.552  27.754  0.00  0.00            
ATOM   3754  CG  TYR B 188      17.682 -19.573  26.624  0.00  0.00            
ATOM   3755  CD1 TYR B 188      18.272 -18.333  26.864  0.00  0.00            
ATOM   3756  CD2 TYR B 188      17.382 -19.973  25.314  0.00  0.00            
ATOM   3757  CE1 TYR B 188      18.552 -17.483  25.744  0.00  0.00            
ATOM   3758  CE2 TYR B 188      17.762 -19.183  24.224  0.00  0.00            
ATOM   3759  CZ  TYR B 188      18.402 -17.933  24.444  0.00  0.00            
ATOM   3760  OH  TYR B 188      18.892 -17.233  23.384  0.00  0.00            
ATOM   3761  N   THR B 189      16.001 -22.762  29.494  0.00  0.00            
ATOM   3762  CA  THR B 189      15.941 -23.662  30.624  0.00  0.00            
ATOM   3763  C   THR B 189      16.891 -24.792  30.434  0.00  0.00            
ATOM   3764  O   THR B 189      17.281 -25.042  29.305  0.00  0.00            
ATOM   3765  CB  THR B 189      14.481 -24.152  30.894  0.00  0.00            
ATOM   3766  CG2 THR B 189      13.861 -25.002  29.804  0.00  0.00            
ATOM   3767  OG1 THR B 189      14.410 -24.861  32.144  0.00  0.00            
ATOM   3768  N   ARG B 190      17.321 -25.482  31.495  0.00  0.00            
ATOM   3769  CA  ARG B 190      18.150 -26.682  31.565  0.00  0.00            
ATOM   3770  C   ARG B 190      18.091 -27.602  30.345  0.00  0.00            
ATOM   3771  O   ARG B 190      19.121 -28.072  29.885  0.00  0.00            
ATOM   3772  CB  ARG B 190      17.750 -27.432  32.825  0.00  0.00            
ATOM   3773  CG  ARG B 190      17.810 -26.571  34.115  0.00  0.00            
ATOM   3774  CD  ARG B 190      17.420 -27.331  35.385  0.00  0.00            
ATOM   3775  NE  ARG B 190      18.200 -28.541  35.635  0.00  0.00            
ATOM   3776  CZ  ARG B 190      17.899 -29.581  36.435  0.00  0.00            
ATOM   3777  NH1 ARG B 190      18.749 -30.561  36.476  0.00  0.00            
ATOM   3778  NH2 ARG B 190      16.909 -29.671  37.275  0.00  0.00            
ATOM   3779  N   ASP B 191      16.911 -27.682  29.775  0.00  0.00            
ATOM   3780  CA  ASP B 191      16.411 -28.582  28.735  0.00  0.00            
ATOM   3781  C   ASP B 191      16.211 -27.912  27.355  0.00  0.00            
ATOM   3782  O   ASP B 191      15.721 -28.552  26.425  0.00  0.00            
ATOM   3783  CB  ASP B 191      15.161 -29.382  29.245  0.00  0.00            
ATOM   3784  CG  ASP B 191      15.130 -30.252  30.555  0.00  0.00            
ATOM   3785  OD1 ASP B 191      14.810 -31.442  30.655  0.00  0.00            
ATOM   3786  OD2 ASP B 191      15.500 -29.692  31.625  0.00  0.00            
ATOM   3787  N   SER B 192      16.671 -26.672  27.175  0.00  0.00            
ATOM   3788  CA  SER B 192      16.451 -25.923  25.885  0.00  0.00            
ATOM   3789  C   SER B 192      17.322 -26.363  24.665  0.00  0.00            
ATOM   3790  O   SER B 192      18.522 -26.613  24.835  0.00  0.00            
ATOM   3791  CB  SER B 192      16.651 -24.383  26.024  0.00  0.00            
ATOM   3792  OG  SER B 192      15.481 -23.792  26.584  0.00  0.00            
ATOM   3793  N   TYR B 193      16.752 -26.213  23.475  0.00  0.00            
ATOM   3794  CA  TYR B 193      17.412 -26.403  22.195  0.00  0.00            
ATOM   3795  C   TYR B 193      16.862 -25.383  21.205  0.00  0.00            
ATOM   3796  O   TYR B 193      15.702 -25.503  20.864  0.00  0.00            
ATOM   3797  CB  TYR B 193      17.352 -27.933  21.755  0.00  0.00            
ATOM   3798  CG  TYR B 193      18.292 -28.213  20.575  0.00  0.00            
ATOM   3799  CD1 TYR B 193      19.572 -28.704  20.915  0.00  0.00            
ATOM   3800  CD2 TYR B 193      17.992 -27.814  19.235  0.00  0.00            
ATOM   3801  CE1 TYR B 193      20.522 -28.844  19.896  0.00  0.00            
ATOM   3802  CE2 TYR B 193      18.993 -27.934  18.215  0.00  0.00            
ATOM   3803  CZ  TYR B 193      20.262 -28.524  18.526  0.00  0.00            
ATOM   3804  OH  TYR B 193      21.213 -28.684  17.576  0.00  0.00            
ATOM   3805  N   HIS B 194      17.702 -24.513  20.625  0.00  0.00            
ATOM   3806  CA  HIS B 194      17.323 -23.674  19.464  0.00  0.00            
ATOM   3807  C   HIS B 194      18.133 -23.994  18.195  0.00  0.00            
ATOM   3808  O   HIS B 194      19.213 -24.564  18.265  0.00  0.00            
ATOM   3809  CB  HIS B 194      17.623 -22.204  19.854  0.00  0.00            
ATOM   3810  CG  HIS B 194      17.163 -21.184  18.814  0.00  0.00            
ATOM   3811  CD2 HIS B 194      17.893 -20.044  18.574  0.00  0.00            
ATOM   3812  CE1 HIS B 194      16.333 -20.234  17.094  0.00  0.00            
ATOM   3813  ND1 HIS B 194      16.153 -21.324  17.874  0.00  0.00            
ATOM   3814  NE2 HIS B 194      17.333 -19.414  17.484  0.00  0.00            
ATOM   3815  N   ALA B 195      17.573 -23.764  16.994  0.00  0.00            
ATOM   3816  CA  ALA B 195      17.693 -24.584  15.775  0.00  0.00            
ATOM   3817  C   ALA B 195      19.103 -24.804  15.255  0.00  0.00            
ATOM   3818  O   ALA B 195      19.453 -25.974  15.045  0.00  0.00            
ATOM   3819  CB  ALA B 195      16.753 -24.004  14.754  0.00  0.00            
ATOM   3820  N   LEU B 196      19.913 -23.724  15.195  0.00  0.00            
ATOM   3821  CA  LEU B 196      21.323 -23.725  14.825  0.00  0.00            
ATOM   3822  C   LEU B 196      22.293 -23.474  16.045  0.00  0.00            
ATOM   3823  O   LEU B 196      23.503 -23.415  15.765  0.00  0.00            
ATOM   3824  CB  LEU B 196      21.584 -22.735  13.665  0.00  0.00            
ATOM   3825  CG  LEU B 196      20.734 -22.935  12.385  0.00  0.00            
ATOM   3826  CD1 LEU B 196      21.024 -21.795  11.425  0.00  0.00            
ATOM   3827  CD2 LEU B 196      20.884 -24.295  11.635  0.00  0.00            
ATOM   3828  N   TYR B 197      21.763 -23.414  17.275  0.00  0.00            
ATOM   3829  CA  TYR B 197      22.453 -22.834  18.445  0.00  0.00            
ATOM   3830  C   TYR B 197      22.493 -23.724  19.695  0.00  0.00            
ATOM   3831  O   TYR B 197      23.192 -23.344  20.645  0.00  0.00            
ATOM   3832  CB  TYR B 197      21.813 -21.464  18.695  0.00  0.00            
ATOM   3833  CG  TYR B 197      22.173 -20.504  17.595  0.00  0.00            
ATOM   3834  CD1 TYR B 197      21.213 -20.144  16.654  0.00  0.00            
ATOM   3835  CD2 TYR B 197      23.513 -20.104  17.445  0.00  0.00            
ATOM   3836  CE1 TYR B 197      21.584 -19.304  15.584  0.00  0.00            
ATOM   3837  CE2 TYR B 197      23.903 -19.265  16.365  0.00  0.00            
ATOM   3838  CZ  TYR B 197      22.894 -18.855  15.415  0.00  0.00            
ATOM   3839  OH  TYR B 197      23.094 -17.995  14.384  0.00  0.00            
ATOM   3840  N   GLY B 198      21.773 -24.894  19.705  0.00  0.00            
ATOM   3841  CA  GLY B 198      21.462 -25.674  20.915  0.00  0.00            
ATOM   3842  C   GLY B 198      21.002 -24.793  22.145  0.00  0.00            
ATOM   3843  O   GLY B 198      20.522 -23.673  21.955  0.00  0.00            
ATOM   3844  N   ASN B 199      21.102 -25.353  23.355  0.00  0.00            
ATOM   3845  CA  ASN B 199      20.972 -24.573  24.635  0.00  0.00            
ATOM   3846  C   ASN B 199      21.902 -23.403  24.695  0.00  0.00            
ATOM   3847  O   ASN B 199      23.072 -23.623  24.655  0.00  0.00            
ATOM   3848  CB  ASN B 199      21.111 -25.543  25.825  0.00  0.00            
ATOM   3849  CG  ASN B 199      20.231 -25.023  26.985  0.00  0.00            
ATOM   3850  OD1 ASN B 199      19.861 -23.833  26.965  0.00  0.00            
ATOM   3851  ND2 ASN B 199      19.951 -25.763  28.025  0.00  0.00            
ATOM   3852  N   GLN B 200      21.322 -22.203  24.795  0.00  0.00            
ATOM   3853  CA  GLN B 200      22.112 -21.003  24.765  0.00  0.00            
ATOM   3854  C   GLN B 200      22.292 -20.403  26.185  0.00  0.00            
ATOM   3855  O   GLN B 200      22.942 -19.393  26.325  0.00  0.00            
ATOM   3856  CB  GLN B 200      21.452 -19.933  23.884  0.00  0.00            
ATOM   3857  CG  GLN B 200      21.222 -20.443  22.465  0.00  0.00            
ATOM   3858  CD  GLN B 200      20.763 -19.284  21.644  0.00  0.00            
ATOM   3859  OE1 GLN B 200      19.673 -19.224  21.154  0.00  0.00            
ATOM   3860  NE2 GLN B 200      21.573 -18.254  21.514  0.00  0.00            
ATOM   3861  N   LEU B 201      21.672 -20.943  27.245  0.00  0.00            
ATOM   3862  CA  LEU B 201      21.451 -20.423  28.595  0.00  0.00            
ATOM   3863  C   LEU B 201      22.591 -19.533  29.105  0.00  0.00            
ATOM   3864  O   LEU B 201      22.321 -18.382  29.514  0.00  0.00            
ATOM   3865  CB  LEU B 201      21.151 -21.662  29.385  0.00  0.00            
ATOM   3866  CG  LEU B 201      21.201 -21.622  30.925  0.00  0.00            
ATOM   3867  CD1 LEU B 201      20.441 -20.552  31.764  0.00  0.00            
ATOM   3868  CD2 LEU B 201      20.711 -23.042  31.245  0.00  0.00            
ATOM   3869  N   PHE B 202      23.841 -19.993  28.955  0.00  0.00            
ATOM   3870  CA  PHE B 202      25.071 -19.223  29.425  0.00  0.00            
ATOM   3871  C   PHE B 202      26.032 -18.763  28.345  0.00  0.00            
ATOM   3872  O   PHE B 202      27.212 -18.593  28.575  0.00  0.00            
ATOM   3873  CB  PHE B 202      25.881 -20.083  30.405  0.00  0.00            
ATOM   3874  CG  PHE B 202      25.051 -20.442  31.615  0.00  0.00            
ATOM   3875  CD1 PHE B 202      25.131 -21.772  32.035  0.00  0.00            
ATOM   3876  CD2 PHE B 202      24.301 -19.542  32.395  0.00  0.00            
ATOM   3877  CE1 PHE B 202      24.390 -22.222  33.155  0.00  0.00            
ATOM   3878  CE2 PHE B 202      23.651 -19.942  33.585  0.00  0.00            
ATOM   3879  CZ  PHE B 202      23.700 -21.312  34.005  0.00  0.00            
ATOM   3880  N   MET B 203      25.542 -18.643  27.145  0.00  0.00            
ATOM   3881  CA  MET B 203      26.292 -18.303  25.945  0.00  0.00            
ATOM   3882  C   MET B 203      26.562 -16.793  25.765  0.00  0.00            
ATOM   3883  O   MET B 203      25.622 -16.003  25.775  0.00  0.00            
ATOM   3884  CB  MET B 203      25.532 -18.933  24.725  0.00  0.00            
ATOM   3885  CG  MET B 203      26.162 -18.894  23.345  0.00  0.00            
ATOM   3886  SD  MET B 203      24.863 -19.264  22.145  0.00  0.00            
ATOM   3887  CE  MET B 203      24.902 -21.004  21.715  0.00  0.00            
ATOM   3888  N   TYR B 204      27.832 -16.363  25.595  0.00  0.00            
ATOM   3889  CA  TYR B 204      28.202 -15.014  25.105  0.00  0.00            
ATOM   3890  C   TYR B 204      27.663 -14.844  23.665  0.00  0.00            
ATOM   3891  O   TYR B 204      27.813 -15.664  22.715  0.00  0.00            
ATOM   3892  CB  TYR B 204      29.682 -14.814  25.185  0.00  0.00            
ATOM   3893  CG  TYR B 204      30.253 -13.504  24.735  0.00  0.00            
ATOM   3894  CD1 TYR B 204      29.633 -12.274  24.925  0.00  0.00            
ATOM   3895  CD2 TYR B 204      31.363 -13.544  23.995  0.00  0.00            
ATOM   3896  CE1 TYR B 204      30.243 -11.084  24.555  0.00  0.00            
ATOM   3897  CE2 TYR B 204      31.963 -12.394  23.535  0.00  0.00            
ATOM   3898  CZ  TYR B 204      31.393 -11.124  23.745  0.00  0.00            
ATOM   3899  OH  TYR B 204      32.113  -9.994  23.415  0.00  0.00            
ATOM   3900  N   SER B 205      26.973 -13.774  23.544  0.00  0.00            
ATOM   3901  CA  SER B 205      26.173 -13.284  22.404  0.00  0.00            
ATOM   3902  C   SER B 205      26.863 -12.874  21.114  0.00  0.00            
ATOM   3903  O   SER B 205      26.233 -12.524  20.124  0.00  0.00            
ATOM   3904  CB  SER B 205      25.273 -12.124  22.914  0.00  0.00            
ATOM   3905  OG  SER B 205      26.073 -11.044  23.444  0.00  0.00            
ATOM   3906  N   ARG B 206      28.193 -12.854  21.145  0.00  0.00            
ATOM   3907  CA  ARG B 206      28.953 -12.964  19.905  0.00  0.00            
ATOM   3908  C   ARG B 206      28.593 -14.224  19.115  0.00  0.00            
ATOM   3909  O   ARG B 206      28.744 -14.205  17.885  0.00  0.00            
ATOM   3910  CB  ARG B 206      30.453 -12.954  20.305  0.00  0.00            
ATOM   3911  CG  ARG B 206      31.423 -12.985  19.105  0.00  0.00            
ATOM   3912  CD  ARG B 206      31.194 -11.715  18.235  0.00  0.00            
ATOM   3913  NE  ARG B 206      31.914 -11.765  16.975  0.00  0.00            
ATOM   3914  CZ  ARG B 206      31.614 -12.445  15.895  0.00  0.00            
ATOM   3915  NH1 ARG B 206      30.444 -12.995  15.675  0.00  0.00            
ATOM   3916  NH2 ARG B 206      32.474 -12.505  14.965  0.00  0.00            
ATOM   3917  N   THR B 207      28.203 -15.314  19.765  0.00  0.00            
ATOM   3918  CA  THR B 207      27.803 -16.664  19.245  0.00  0.00            
ATOM   3919  C   THR B 207      28.773 -17.545  18.395  0.00  0.00            
ATOM   3920  O   THR B 207      28.413 -18.715  18.085  0.00  0.00            
ATOM   3921  CB  THR B 207      26.433 -16.654  18.575  0.00  0.00            
ATOM   3922  CG2 THR B 207      25.303 -15.884  19.245  0.00  0.00            
ATOM   3923  OG1 THR B 207      26.704 -16.155  17.315  0.00  0.00            
ATOM   3924  N   TYR B 208      29.993 -16.975  18.135  0.00  0.00            
ATOM   3925  CA  TYR B 208      31.083 -17.705  17.406  0.00  0.00            
ATOM   3926  C   TYR B 208      32.353 -18.015  18.226  0.00  0.00            
ATOM   3927  O   TYR B 208      32.753 -17.175  19.016  0.00  0.00            
ATOM   3928  CB  TYR B 208      31.374 -16.905  16.106  0.00  0.00            
ATOM   3929  CG  TYR B 208      30.254 -17.095  15.126  0.00  0.00            
ATOM   3930  CD1 TYR B 208      29.214 -16.145  15.035  0.00  0.00            
ATOM   3931  CD2 TYR B 208      30.194 -18.275  14.436  0.00  0.00            
ATOM   3932  CE1 TYR B 208      28.124 -16.385  14.205  0.00  0.00            
ATOM   3933  CE2 TYR B 208      29.074 -18.575  13.636  0.00  0.00            
ATOM   3934  CZ  TYR B 208      28.024 -17.635  13.555  0.00  0.00            
ATOM   3935  OH  TYR B 208      26.854 -17.905  12.915  0.00  0.00            
ATOM   3936  N   PRO B 209      33.003 -19.205  17.926  0.00  0.00            
ATOM   3937  CA  PRO B 209      33.893 -19.855  18.827  0.00  0.00            
ATOM   3938  C   PRO B 209      35.413 -19.565  18.637  0.00  0.00            
ATOM   3939  O   PRO B 209      36.163 -19.645  19.627  0.00  0.00            
ATOM   3940  CB  PRO B 209      33.753 -21.355  18.587  0.00  0.00            
ATOM   3941  CG  PRO B 209      33.333 -21.415  17.097  0.00  0.00            
ATOM   3942  CD  PRO B 209      32.753 -20.035  16.756  0.00  0.00            
ATOM   3943  N   HIS B 210      35.983 -19.205  17.457  0.00  0.00            
ATOM   3944  CA  HIS B 210      37.453 -19.215  17.247  0.00  0.00            
ATOM   3945  C   HIS B 210      38.113 -17.765  17.107  0.00  0.00            
ATOM   3946  O   HIS B 210      39.244 -17.516  16.737  0.00  0.00            
ATOM   3947  CB  HIS B 210      37.643 -20.156  16.067  0.00  0.00            
ATOM   3948  CG  HIS B 210      36.994 -19.656  14.797  0.00  0.00            
ATOM   3949  CD2 HIS B 210      37.764 -19.086  13.867  0.00  0.00            
ATOM   3950  CE1 HIS B 210      35.674 -19.116  13.157  0.00  0.00            
ATOM   3951  ND1 HIS B 210      35.634 -19.666  14.397  0.00  0.00            
ATOM   3952  NE2 HIS B 210      36.944 -18.716  12.837  0.00  0.00            
ATOM   3953  N   GLU B 211      37.323 -16.755  17.437  0.00  0.00            
ATOM   3954  CA  GLU B 211      37.724 -15.375  17.706  0.00  0.00            
ATOM   3955  C   GLU B 211      38.223 -15.195  19.117  0.00  0.00            
ATOM   3956  O   GLU B 211      38.713 -14.115  19.496  0.00  0.00            
ATOM   3957  CB  GLU B 211      36.454 -14.475  17.496  0.00  0.00            
ATOM   3958  CG  GLU B 211      36.734 -13.135  16.816  0.00  0.00            
ATOM   3959  CD  GLU B 211      35.424 -12.475  16.406  0.00  0.00            
ATOM   3960  OE1 GLU B 211      35.234 -12.466  15.176  0.00  0.00            
ATOM   3961  OE2 GLU B 211      34.554 -12.165  17.275  0.00  0.00            
ATOM   3962  N   THR B 212      37.983 -16.155  20.057  0.00  0.00            
ATOM   3963  CA  THR B 212      38.283 -16.015  21.497  0.00  0.00            
ATOM   3964  C   THR B 212      38.413 -17.395  22.187  0.00  0.00            
ATOM   3965  O   THR B 212      37.543 -18.305  22.067  0.00  0.00            
ATOM   3966  CB  THR B 212      37.233 -15.145  22.196  0.00  0.00            
ATOM   3967  CG2 THR B 212      37.153 -15.354  23.716  0.00  0.00            
ATOM   3968  OG1 THR B 212      37.413 -13.775  21.976  0.00  0.00            
ATOM   3969  N   ASP B 213      39.523 -17.595  22.837  0.00  0.00            
ATOM   3970  CA  ASP B 213      39.842 -18.785  23.657  0.00  0.00            
ATOM   3971  C   ASP B 213      38.592 -19.394  24.417  0.00  0.00            
ATOM   3972  O   ASP B 213      37.742 -18.624  24.967  0.00  0.00            
ATOM   3973  CB  ASP B 213      41.032 -18.385  24.527  0.00  0.00            
ATOM   3974  CG  ASP B 213      41.502 -19.524  25.418  0.00  0.00            
ATOM   3975  OD1 ASP B 213      40.982 -20.644  25.228  0.00  0.00            
ATOM   3976  OD2 ASP B 213      42.252 -19.294  26.418  0.00  0.00            
ATOM   3977  N   ALA B 214      38.332 -20.734  24.377  0.00  0.00            
ATOM   3978  CA  ALA B 214      36.922 -21.184  24.617  0.00  0.00            
ATOM   3979  C   ALA B 214      36.342 -20.724  25.947  0.00  0.00            
ATOM   3980  O   ALA B 214      35.242 -20.134  26.047  0.00  0.00            
ATOM   3981  CB  ALA B 214      36.912 -22.644  24.407  0.00  0.00            
ATOM   3982  N   ARG B 215      37.242 -20.664  26.987  0.00  0.00            
ATOM   3983  CA  ARG B 215      37.001 -20.284  28.327  0.00  0.00            
ATOM   3984  C   ARG B 215      36.391 -18.804  28.567  0.00  0.00            
ATOM   3985  O   ARG B 215      35.681 -18.613  29.577  0.00  0.00            
ATOM   3986  CB  ARG B 215      38.261 -20.764  29.167  0.00  0.00            
ATOM   3987  CG  ARG B 215      39.661 -20.364  28.628  0.00  0.00            
ATOM   3988  CD  ARG B 215      40.541 -21.594  28.698  0.00  0.00            
ATOM   3989  NE  ARG B 215      41.821 -21.284  28.108  0.00  0.00            
ATOM   3990  CZ  ARG B 215      42.931 -21.974  27.958  0.00  0.00            
ATOM   3991  NH1 ARG B 215      43.001 -23.194  28.399  0.00  0.00            
ATOM   3992  NH2 ARG B 215      43.892 -21.454  27.308  0.00  0.00            
ATOM   3993  N   GLY B 216      36.592 -17.914  27.617  0.00  0.00            
ATOM   3994  CA  GLY B 216      36.012 -16.574  27.656  0.00  0.00            
ATOM   3995  C   GLY B 216      34.592 -16.434  27.016  0.00  0.00            
ATOM   3996  O   GLY B 216      33.972 -15.364  27.186  0.00  0.00            
ATOM   3997  N   ASN B 217      34.002 -17.504  26.426  0.00  0.00            
ATOM   3998  CA  ASN B 217      32.712 -17.444  25.696  0.00  0.00            
ATOM   3999  C   ASN B 217      31.542 -17.664  26.686  0.00  0.00            
ATOM   4000  O   ASN B 217      30.392 -17.704  26.236  0.00  0.00            
ATOM   4001  CB  ASN B 217      32.642 -18.314  24.486  0.00  0.00            
ATOM   4002  CG  ASN B 217      33.712 -18.074  23.446  0.00  0.00            
ATOM   4003  OD1 ASN B 217      33.443 -17.554  22.346  0.00  0.00            
ATOM   4004  ND2 ASN B 217      34.952 -18.484  23.776  0.00  0.00            
ATOM   4005  N   LEU B 218      31.732 -17.793  28.006  0.00  0.00            
ATOM   4006  CA  LEU B 218      30.721 -18.033  29.096  0.00  0.00            
ATOM   4007  C   LEU B 218      30.311 -16.723  29.765  0.00  0.00            
ATOM   4008  O   LEU B 218      31.231 -15.913  30.095  0.00  0.00            
ATOM   4009  CB  LEU B 218      31.241 -19.033  30.146  0.00  0.00            
ATOM   4010  CG  LEU B 218      31.411 -20.543  29.706  0.00  0.00            
ATOM   4011  CD1 LEU B 218      32.311 -21.333  30.656  0.00  0.00            
ATOM   4012  CD2 LEU B 218      30.001 -21.163  29.636  0.00  0.00            
ATOM   4013  N   VAL B 219      29.021 -16.423  29.855  0.00  0.00            
ATOM   4014  CA  VAL B 219      28.581 -15.103  30.345  0.00  0.00            
ATOM   4015  C   VAL B 219      29.011 -14.963  31.865  0.00  0.00            
ATOM   4016  O   VAL B 219      28.951 -15.952  32.605  0.00  0.00            
ATOM   4017  CB  VAL B 219      27.062 -14.923  30.155  0.00  0.00            
ATOM   4018  CG1 VAL B 219      26.322 -13.683  30.774  0.00  0.00            
ATOM   4019  CG2 VAL B 219      26.832 -14.983  28.645  0.00  0.00            
ATOM   4020  N   PRO B 220      29.481 -13.723  32.345  0.00  0.00            
ATOM   4021  CA  PRO B 220      30.001 -13.502  33.685  0.00  0.00            
ATOM   4022  C   PRO B 220      28.911 -13.682  34.775  0.00  0.00            
ATOM   4023  O   PRO B 220      27.751 -13.352  34.565  0.00  0.00            
ATOM   4024  CB  PRO B 220      30.461 -12.042  33.735  0.00  0.00            
ATOM   4025  CG  PRO B 220      30.061 -11.423  32.405  0.00  0.00            
ATOM   4026  CD  PRO B 220      30.011 -12.643  31.515  0.00  0.00            
ATOM   4027  N   MET B 221      29.361 -13.972  35.995  0.00  0.00            
ATOM   4028  CA  MET B 221      28.470 -14.322  37.105  0.00  0.00            
ATOM   4029  C   MET B 221      27.530 -13.192  37.644  0.00  0.00            
ATOM   4030  O   MET B 221      26.610 -13.521  38.424  0.00  0.00            
ATOM   4031  CB  MET B 221      29.140 -14.962  38.315  0.00  0.00            
ATOM   4032  CG  MET B 221      29.820 -16.312  37.955  0.00  0.00            
ATOM   4033  SD  MET B 221      28.880 -17.642  37.105  0.00  0.00            
ATOM   4034  CE  MET B 221      29.770 -17.362  35.535  0.00  0.00            
ATOM   4035  N   ASN B 222      27.771 -11.932  37.294  0.00  0.00            
ATOM   4036  CA  ASN B 222      26.941 -10.812  37.734  0.00  0.00            
ATOM   4037  C   ASN B 222      25.641 -10.542  36.844  0.00  0.00            
ATOM   4038  O   ASN B 222      24.601 -10.351  37.424  0.00  0.00            
ATOM   4039  CB  ASN B 222      27.711  -9.492  37.834  0.00  0.00            
ATOM   4040  CG  ASN B 222      28.911  -9.572  38.704  0.00  0.00            
ATOM   4041  OD1 ASN B 222      28.810  -9.451  39.914  0.00  0.00            
ATOM   4042  ND2 ASN B 222      30.111  -9.892  38.314  0.00  0.00            
ATOM   4043  N   ASP B 223      25.731 -10.532  35.484  0.00  0.00            
ATOM   4044  CA  ASP B 223      24.621 -10.462  34.554  0.00  0.00            
ATOM   4045  C   ASP B 223      23.771 -11.722  34.464  0.00  0.00            
ATOM   4046  O   ASP B 223      22.691 -11.782  33.873  0.00  0.00            
ATOM   4047  CB  ASP B 223      25.011  -9.872  33.204  0.00  0.00            
ATOM   4048  CG  ASP B 223      26.461  -9.962  32.704  0.00  0.00            
ATOM   4049  OD1 ASP B 223      27.401  -9.742  33.494  0.00  0.00            
ATOM   4050  OD2 ASP B 223      26.592 -10.162  31.494  0.00  0.00            
ATOM   4051  N   LEU B 224      24.221 -12.752  35.204  0.00  0.00            
ATOM   4052  CA  LEU B 224      23.511 -14.022  35.554  0.00  0.00            
ATOM   4053  C   LEU B 224      22.760 -13.971  36.904  0.00  0.00            
ATOM   4054  O   LEU B 224      23.060 -13.031  37.684  0.00  0.00            
ATOM   4055  CB  LEU B 224      24.541 -15.232  35.574  0.00  0.00            
ATOM   4056  CG  LEU B 224      25.241 -15.562  34.334  0.00  0.00            
ATOM   4057  CD1 LEU B 224      26.111 -16.802  34.485  0.00  0.00            
ATOM   4058  CD2 LEU B 224      24.351 -15.782  33.054  0.00  0.00            
ATOM   4059  N   PRO B 225      21.830 -14.921  37.214  0.00  0.00            
ATOM   4060  CA  PRO B 225      21.090 -14.831  38.434  0.00  0.00            
ATOM   4061  C   PRO B 225      21.870 -14.951  39.694  0.00  0.00            
ATOM   4062  O   PRO B 225      22.800 -15.781  39.854  0.00  0.00            
ATOM   4063  CB  PRO B 225      19.940 -15.811  38.354  0.00  0.00            
ATOM   4064  CG  PRO B 225      20.240 -16.721  37.164  0.00  0.00            
ATOM   4065  CD  PRO B 225      21.370 -16.031  36.404  0.00  0.00            
ATOM   4066  N   THR B 226      21.390 -14.211  40.734  0.00  0.00            
ATOM   4067  CA  THR B 226      22.160 -14.131  42.014  0.00  0.00            
ATOM   4068  C   THR B 226      22.489 -15.521  42.574  0.00  0.00            
ATOM   4069  O   THR B 226      23.609 -15.771  43.004  0.00  0.00            
ATOM   4070  CB  THR B 226      21.500 -13.170  43.033  0.00  0.00            
ATOM   4071  CG2 THR B 226      22.519 -13.010  44.144  0.00  0.00            
ATOM   4072  OG1 THR B 226      21.440 -11.860  42.383  0.00  0.00            
ATOM   4073  N   LEU B 227      21.499 -16.330  42.764  0.00  0.00            
ATOM   4074  CA  LEU B 227      21.669 -17.700  43.324  0.00  0.00            
ATOM   4075  C   LEU B 227      22.519 -18.681  42.524  0.00  0.00            
ATOM   4076  O   LEU B 227      22.949 -19.690  43.095  0.00  0.00            
ATOM   4077  CB  LEU B 227      20.349 -18.340  43.764  0.00  0.00            
ATOM   4078  CG  LEU B 227      19.219 -17.410  44.234  0.00  0.00            
ATOM   4079  CD1 LEU B 227      18.059 -18.270  44.804  0.00  0.00            
ATOM   4080  CD2 LEU B 227      19.599 -16.400  45.354  0.00  0.00            
ATOM   4081  N   THR B 228      22.819 -18.441  41.224  0.00  0.00            
ATOM   4082  CA  THR B 228      23.849 -19.291  40.525  0.00  0.00            
ATOM   4083  C   THR B 228      25.269 -18.661  40.845  0.00  0.00            
ATOM   4084  O   THR B 228      26.179 -19.471  40.805  0.00  0.00            
ATOM   4085  CB  THR B 228      23.650 -19.451  38.995  0.00  0.00            
ATOM   4086  CG2 THR B 228      22.420 -20.291  38.655  0.00  0.00            
ATOM   4087  OG1 THR B 228      23.600 -18.211  38.225  0.00  0.00            
ATOM   4088  N   ASN B 229      25.469 -17.411  41.265  0.00  0.00            
ATOM   4089  CA  ASN B 229      26.729 -16.771  41.735  0.00  0.00            
ATOM   4090  C   ASN B 229      27.079 -17.051  43.195  0.00  0.00            
ATOM   4091  O   ASN B 229      28.059 -17.711  43.585  0.00  0.00            
ATOM   4092  CB  ASN B 229      26.610 -15.281  41.375  0.00  0.00            
ATOM   4093  CG  ASN B 229      27.780 -14.411  41.825  0.00  0.00            
ATOM   4094  OD1 ASN B 229      28.890 -14.881  42.015  0.00  0.00            
ATOM   4095  ND2 ASN B 229      27.630 -13.111  41.934  0.00  0.00            
ATOM   4096  N   SER B 230      26.319 -16.541  44.105  0.00  0.00            
ATOM   4097  CA  SER B 230      26.599 -16.660  45.585  0.00  0.00            
ATOM   4098  C   SER B 230      26.079 -17.920  46.225  0.00  0.00            
ATOM   4099  O   SER B 230      26.548 -18.360  47.245  0.00  0.00            
ATOM   4100  CB  SER B 230      25.919 -15.540  46.385  0.00  0.00            
ATOM   4101  OG  SER B 230      25.899 -14.340  45.594  0.00  0.00            
ATOM   4102  N   GLY B 231      24.909 -18.380  45.785  0.00  0.00            
ATOM   4103  CA  GLY B 231      23.978 -19.170  46.575  0.00  0.00            
ATOM   4104  C   GLY B 231      22.868 -18.570  47.495  0.00  0.00            
ATOM   4105  O   GLY B 231      22.898 -17.390  47.824  0.00  0.00            
ATOM   4106  N   PHE B 232      22.038 -19.470  47.955  0.00  0.00            
ATOM   4107  CA  PHE B 232      20.808 -19.159  48.624  0.00  0.00            
ATOM   4108  C   PHE B 232      20.608 -19.369  50.114  0.00  0.00            
ATOM   4109  O   PHE B 232      21.188 -20.279  50.674  0.00  0.00            
ATOM   4110  CB  PHE B 232      19.658 -19.870  47.884  0.00  0.00            
ATOM   4111  CG  PHE B 232      18.288 -19.349  48.314  0.00  0.00            
ATOM   4112  CD1 PHE B 232      18.038 -17.989  48.294  0.00  0.00            
ATOM   4113  CD2 PHE B 232      17.378 -20.239  48.924  0.00  0.00            
ATOM   4114  CE1 PHE B 232      16.868 -17.429  48.853  0.00  0.00            
ATOM   4115  CE2 PHE B 232      16.268 -19.669  49.534  0.00  0.00            
ATOM   4116  CZ  PHE B 232      15.948 -18.309  49.433  0.00  0.00            
ATOM   4117  N   SER B 233      19.788 -18.529  50.764  0.00  0.00            
ATOM   4118  CA  SER B 233      19.708 -18.549  52.174  0.00  0.00            
ATOM   4119  C   SER B 233      18.228 -18.469  52.504  0.00  0.00            
ATOM   4120  O   SER B 233      17.628 -17.449  52.163  0.00  0.00            
ATOM   4121  CB  SER B 233      20.508 -17.439  52.874  0.00  0.00            
ATOM   4122  OG  SER B 233      20.647 -17.629  54.284  0.00  0.00            
ATOM   4123  N   PRO B 234      17.607 -19.559  53.004  0.00  0.00            
ATOM   4124  CA  PRO B 234      16.147 -19.738  53.194  0.00  0.00            
ATOM   4125  C   PRO B 234      15.677 -19.098  54.513  0.00  0.00            
ATOM   4126  O   PRO B 234      16.267 -19.258  55.584  0.00  0.00            
ATOM   4127  CB  PRO B 234      15.917 -21.248  53.034  0.00  0.00            
ATOM   4128  CG  PRO B 234      17.247 -21.859  53.404  0.00  0.00            
ATOM   4129  CD  PRO B 234      18.317 -20.809  53.354  0.00  0.00            
ATOM   4130  N   GLY B 235      14.547 -18.318  54.453  0.00  0.00            
ATOM   4131  CA  GLY B 235      13.837 -17.798  55.623  0.00  0.00            
ATOM   4132  C   GLY B 235      12.627 -18.708  55.743  0.00  0.00            
ATOM   4133  O   GLY B 235      11.497 -18.218  55.633  0.00  0.00            
ATOM   4134  N   MET B 236      12.867 -20.048  55.773  0.00  0.00            
ATOM   4135  CA  MET B 236      11.787 -21.028  55.773  0.00  0.00            
ATOM   4136  C   MET B 236      11.537 -21.448  57.233  0.00  0.00            
ATOM   4137  O   MET B 236      12.486 -21.587  57.993  0.00  0.00            
ATOM   4138  CB  MET B 236      12.007 -22.128  54.783  0.00  0.00            
ATOM   4139  CG  MET B 236      12.047 -21.608  53.303  0.00  0.00            
ATOM   4140  SD  MET B 236      12.757 -22.778  52.143  0.00  0.00            
ATOM   4141  CE  MET B 236      12.688 -21.919  50.523  0.00  0.00            
ATOM   4142  N   ILE B 237      10.326 -21.777  57.613  0.00  0.00            
ATOM   4143  CA  ILE B 237       9.886 -22.057  58.993  0.00  0.00            
ATOM   4144  C   ILE B 237       9.206 -23.407  58.953  0.00  0.00            
ATOM   4145  O   ILE B 237       8.346 -23.667  58.153  0.00  0.00            
ATOM   4146  CB  ILE B 237       8.866 -21.027  59.513  0.00  0.00            
ATOM   4147  CG1 ILE B 237       9.456 -19.627  59.302  0.00  0.00            
ATOM   4148  CG2 ILE B 237       8.356 -21.137  60.973  0.00  0.00            
ATOM   4149  CD1 ILE B 237       8.476 -18.487  59.632  0.00  0.00            
ATOM   4150  N   ALA B 238       9.436 -24.347  59.863  0.00  0.00            
ATOM   4151  CA  ALA B 238       8.666 -25.607  60.123  0.00  0.00            
ATOM   4152  C   ALA B 238       8.316 -25.667  61.593  0.00  0.00            
ATOM   4153  O   ALA B 238       9.125 -25.287  62.423  0.00  0.00            
ATOM   4154  CB  ALA B 238       9.526 -26.777  59.634  0.00  0.00            
ATOM   4155  N   VAL B 239       7.125 -26.136  61.983  0.00  0.00            
ATOM   4156  CA  VAL B 239       6.525 -26.166  63.363  0.00  0.00            
ATOM   4157  C   VAL B 239       6.355 -27.616  63.833  0.00  0.00            
ATOM   4158  O   VAL B 239       5.795 -28.436  63.063  0.00  0.00            
ATOM   4159  CB  VAL B 239       5.245 -25.296  63.553  0.00  0.00            
ATOM   4160  CG1 VAL B 239       4.795 -25.296  65.033  0.00  0.00            
ATOM   4161  CG2 VAL B 239       5.455 -23.836  63.132  0.00  0.00            
ATOM   4162  N   VAL B 240       6.935 -27.936  64.973  0.00  0.00            
ATOM   4163  CA  VAL B 240       6.925 -29.326  65.493  0.00  0.00            
ATOM   4164  C   VAL B 240       6.144 -29.346  66.783  0.00  0.00            
ATOM   4165  O   VAL B 240       6.224 -28.346  67.513  0.00  0.00            
ATOM   4166  CB  VAL B 240       8.345 -29.886  65.514  0.00  0.00            
ATOM   4167  CG1 VAL B 240       8.604 -31.226  66.244  0.00  0.00            
ATOM   4168  CG2 VAL B 240       8.675 -30.186  64.074  0.00  0.00            
ATOM   4169  N   ILE B 241       5.354 -30.376  67.193  0.00  0.00            
ATOM   4170  CA  ILE B 241       4.454 -30.275  68.393  0.00  0.00            
ATOM   4171  C   ILE B 241       4.564 -31.625  69.103  0.00  0.00            
ATOM   4172  O   ILE B 241       4.524 -32.705  68.444  0.00  0.00            
ATOM   4173  CB  ILE B 241       2.954 -29.925  67.973  0.00  0.00            
ATOM   4174  CG1 ILE B 241       2.854 -28.525  67.353  0.00  0.00            
ATOM   4175  CG2 ILE B 241       2.204 -30.055  69.293  0.00  0.00            
ATOM   4176  CD1 ILE B 241       1.344 -28.165  67.112  0.00  0.00            
ATOM   4177  N   SER B 242       4.724 -31.555  70.463  0.00  0.00            
ATOM   4178  CA  SER B 242       4.803 -32.655  71.394  0.00  0.00            
ATOM   4179  C   SER B 242       3.913 -32.655  72.693  0.00  0.00            
ATOM   4180  O   SER B 242       3.583 -31.545  73.143  0.00  0.00            
ATOM   4181  CB  SER B 242       6.283 -32.675  71.904  0.00  0.00            
ATOM   4182  OG  SER B 242       6.583 -33.985  72.254  0.00  0.00            
ATOM   4183  N   GLU B 243       3.613 -33.795  73.364  0.00  0.00            
ATOM   4184  CA  GLU B 243       3.053 -33.934  74.704  0.00  0.00            
ATOM   4185  C   GLU B 243       3.843 -33.194  75.794  0.00  0.00            
ATOM   4186  O   GLU B 243       5.073 -33.234  75.774  0.00  0.00            
ATOM   4187  CB  GLU B 243       2.783 -35.434  75.124  0.00  0.00            
ATOM   4188  CG  GLU B 243       1.443 -35.914  74.644  0.00  0.00            
ATOM   4189  CD  GLU B 243       1.533 -36.224  73.144  0.00  0.00            
ATOM   4190  OE1 GLU B 243       0.623 -35.954  72.343  0.00  0.00            
ATOM   4191  OE2 GLU B 243       2.543 -36.745  72.684  0.00  0.00            
ATOM   4192  N   LYS B 244       3.243 -32.534  76.803  0.00  0.00            
ATOM   4193  CA  LYS B 244       4.062 -31.894  77.883  0.00  0.00            
ATOM   4194  C   LYS B 244       4.652 -32.894  78.924  0.00  0.00            
ATOM   4195  O   LYS B 244       5.372 -32.484  79.854  0.00  0.00            
ATOM   4196  CB  LYS B 244       3.192 -30.794  78.543  0.00  0.00            
ATOM   4197  CG  LYS B 244       2.463 -29.884  77.463  0.00  0.00            
ATOM   4198  CD  LYS B 244       2.163 -28.514  78.033  0.00  0.00            
ATOM   4199  CE  LYS B 244       1.503 -27.594  77.002  0.00  0.00            
ATOM   4200  NZ  LYS B 244       1.103 -26.324  77.572  0.00  0.00            
ATOM   4201  N   ASP B 245       4.452 -34.164  78.614  0.00  0.00            
ATOM   4202  CA  ASP B 245       4.572 -35.224  79.594  0.00  0.00            
ATOM   4203  C   ASP B 245       5.712 -36.194  79.254  0.00  0.00            
ATOM   4204  O   ASP B 245       5.642 -37.354  79.624  0.00  0.00            
ATOM   4205  CB  ASP B 245       3.192 -35.894  79.624  0.00  0.00            
ATOM   4206  CG  ASP B 245       1.942 -34.933  79.434  0.00  0.00            
ATOM   4207  OD1 ASP B 245       1.332 -34.513  80.393  0.00  0.00            
ATOM   4208  OD2 ASP B 245       1.702 -34.494  78.303  0.00  0.00            
ATOM   4209  N   THR B 246       6.562 -35.684  78.374  0.00  0.00            
ATOM   4210  CA  THR B 246       7.722 -36.404  77.765  0.00  0.00            
ATOM   4211  C   THR B 246       8.952 -35.434  77.675  0.00  0.00            
ATOM   4212  O   THR B 246       8.872 -34.244  78.115  0.00  0.00            
ATOM   4213  CB  THR B 246       7.342 -36.914  76.365  0.00  0.00            
ATOM   4214  CG2 THR B 246       7.063 -35.804  75.354  0.00  0.00            
ATOM   4215  OG1 THR B 246       8.412 -37.714  75.865  0.00  0.00            
ATOM   4216  N   GLU B 247      10.162 -35.894  77.265  0.00  0.00            
ATOM   4217  CA  GLU B 247      11.472 -35.234  77.635  0.00  0.00            
ATOM   4218  C   GLU B 247      12.262 -34.515  76.545  0.00  0.00            
ATOM   4219  O   GLU B 247      12.452 -33.275  76.585  0.00  0.00            
ATOM   4220  CB  GLU B 247      12.462 -36.194  78.355  0.00  0.00            
ATOM   4221  CG  GLU B 247      11.812 -37.024  79.545  0.00  0.00            
ATOM   4222  CD  GLU B 247      11.282 -35.964  80.605  0.00  0.00            
ATOM   4223  OE1 GLU B 247      11.772 -34.844  80.585  0.00  0.00            
ATOM   4224  OE2 GLU B 247      10.232 -36.114  81.265  0.00  0.00            
ATOM   4225  N   GLN B 248      12.673 -35.295  75.555  0.00  0.00            
ATOM   4226  CA  GLN B 248      13.513 -35.015  74.425  0.00  0.00            
ATOM   4227  C   GLN B 248      13.023 -35.785  73.195  0.00  0.00            
ATOM   4228  O   GLN B 248      12.563 -36.945  73.306  0.00  0.00            
ATOM   4229  CB  GLN B 248      14.963 -35.315  74.726  0.00  0.00            
ATOM   4230  CG  GLN B 248      15.613 -34.335  75.706  0.00  0.00            
ATOM   4231  CD  GLN B 248      16.692 -35.005  76.646  0.00  0.00            
ATOM   4232  OE1 GLN B 248      16.872 -36.205  76.886  0.00  0.00            
ATOM   4233  NE2 GLN B 248      17.332 -34.175  77.416  0.00  0.00            
ATOM   4234  N   SER B 249      13.403 -35.185  72.065  0.00  0.00            
ATOM   4235  CA  SER B 249      13.363 -35.936  70.836  0.00  0.00            
ATOM   4236  C   SER B 249      14.233 -35.346  69.726  0.00  0.00            
ATOM   4237  O   SER B 249      14.424 -34.166  69.615  0.00  0.00            
ATOM   4238  CB  SER B 249      11.923 -36.146  70.335  0.00  0.00            
ATOM   4239  OG  SER B 249      11.293 -34.876  70.195  0.00  0.00            
ATOM   4240  N   SER B 250      14.764 -36.216  68.796  0.00  0.00            
ATOM   4241  CA  SER B 250      15.694 -35.746  67.776  0.00  0.00            
ATOM   4242  C   SER B 250      15.134 -35.316  66.426  0.00  0.00            
ATOM   4243  O   SER B 250      14.234 -35.956  65.866  0.00  0.00            
ATOM   4244  CB  SER B 250      16.754 -36.846  67.596  0.00  0.00            
ATOM   4245  OG  SER B 250      17.924 -36.367  67.016  0.00  0.00            
ATOM   4246  N   ILE B 251      15.644 -34.207  65.906  0.00  0.00            
ATOM   4247  CA  ILE B 251      15.384 -33.617  64.626  0.00  0.00            
ATOM   4248  C   ILE B 251      16.685 -33.597  63.886  0.00  0.00            
ATOM   4249  O   ILE B 251      17.615 -33.107  64.496  0.00  0.00            
ATOM   4250  CB  ILE B 251      14.775 -32.217  64.705  0.00  0.00            
ATOM   4251  CG1 ILE B 251      14.495 -31.597  63.275  0.00  0.00            
ATOM   4252  CG2 ILE B 251      15.634 -31.207  65.485  0.00  0.00            
ATOM   4253  CD1 ILE B 251      13.375 -30.547  63.255  0.00  0.00            
ATOM   4254  N   GLN B 252      16.655 -34.087  62.676  0.00  0.00            
ATOM   4255  CA  GLN B 252      17.695 -34.227  61.666  0.00  0.00            
ATOM   4256  C   GLN B 252      17.445 -33.217  60.506  0.00  0.00            
ATOM   4257  O   GLN B 252      16.375 -33.247  59.936  0.00  0.00            
ATOM   4258  CB  GLN B 252      17.785 -35.687  61.206  0.00  0.00            
ATOM   4259  CG  GLN B 252      18.865 -36.028  60.106  0.00  0.00            
ATOM   4260  CD  GLN B 252      18.335 -37.148  59.217  0.00  0.00            
ATOM   4261  OE1 GLN B 252      17.245 -37.138  58.646  0.00  0.00            
ATOM   4262  NE2 GLN B 252      19.105 -38.208  58.977  0.00  0.00            
ATOM   4263  N   VAL B 253      18.365 -32.288  60.246  0.00  0.00            
ATOM   4264  CA  VAL B 253      18.256 -31.148  59.306  0.00  0.00            
ATOM   4265  C   VAL B 253      19.376 -31.188  58.236  0.00  0.00            
ATOM   4266  O   VAL B 253      20.506 -31.508  58.616  0.00  0.00            
ATOM   4267  CB  VAL B 253      18.445 -29.818  60.015  0.00  0.00            
ATOM   4268  CG1 VAL B 253      18.266 -28.588  59.095  0.00  0.00            
ATOM   4269  CG2 VAL B 253      17.415 -29.527  61.085  0.00  0.00            
ATOM   4270  N   ALA B 254      19.086 -30.938  56.956  0.00  0.00            
ATOM   4271  CA  ALA B 254      19.956 -31.328  55.866  0.00  0.00            
ATOM   4272  C   ALA B 254      19.726 -30.489  54.606  0.00  0.00            
ATOM   4273  O   ALA B 254      18.616 -29.998  54.236  0.00  0.00            
ATOM   4274  CB  ALA B 254      19.726 -32.818  55.496  0.00  0.00            
ATOM   4275  N   TYR B 255      20.816 -30.079  53.966  0.00  0.00            
ATOM   4276  CA  TYR B 255      20.767 -29.039  52.936  0.00  0.00            
ATOM   4277  C   TYR B 255      21.527 -29.649  51.756  0.00  0.00            
ATOM   4278  O   TYR B 255      22.577 -30.299  51.896  0.00  0.00            
ATOM   4279  CB  TYR B 255      21.417 -27.809  53.446  0.00  0.00            
ATOM   4280  CG  TYR B 255      20.837 -27.159  54.655  0.00  0.00            
ATOM   4281  CD1 TYR B 255      21.706 -26.449  55.525  0.00  0.00            
ATOM   4282  CD2 TYR B 255      19.457 -27.098  54.905  0.00  0.00            
ATOM   4283  CE1 TYR B 255      21.146 -25.588  56.435  0.00  0.00            
ATOM   4284  CE2 TYR B 255      18.856 -26.258  55.905  0.00  0.00            
ATOM   4285  CZ  TYR B 255      19.766 -25.488  56.665  0.00  0.00            
ATOM   4286  OH  TYR B 255      19.266 -24.678  57.635  0.00  0.00            
ATOM   4287  N   THR B 256      21.007 -29.359  50.546  0.00  0.00            
ATOM   4288  CA  THR B 256      21.427 -30.159  49.386  0.00  0.00            
ATOM   4289  C   THR B 256      21.497 -29.260  48.136  0.00  0.00            
ATOM   4290  O   THR B 256      20.568 -28.450  47.896  0.00  0.00            
ATOM   4291  CB  THR B 256      20.247 -31.129  49.326  0.00  0.00            
ATOM   4292  CG2 THR B 256      20.277 -31.830  48.006  0.00  0.00            
ATOM   4293  OG1 THR B 256      20.167 -31.929  50.486  0.00  0.00            
ATOM   4294  N   LYS B 257      22.598 -29.290  47.356  0.00  0.00            
ATOM   4295  CA  LYS B 257      22.968 -28.340  46.316  0.00  0.00            
ATOM   4296  C   LYS B 257      23.178 -29.180  45.096  0.00  0.00            
ATOM   4297  O   LYS B 257      24.228 -29.790  45.056  0.00  0.00            
ATOM   4298  CB  LYS B 257      24.138 -27.480  46.806  0.00  0.00            
ATOM   4299  CG  LYS B 257      24.578 -26.580  45.666  0.00  0.00            
ATOM   4300  CD  LYS B 257      25.618 -25.530  46.176  0.00  0.00            
ATOM   4301  CE  LYS B 257      26.888 -26.320  46.496  0.00  0.00            
ATOM   4302  NZ  LYS B 257      27.658 -25.690  47.626  0.00  0.00            
ATOM   4303  N   HIS B 258      22.208 -29.240  44.226  0.00  0.00            
ATOM   4304  CA  HIS B 258      22.328 -30.130  42.996  0.00  0.00            
ATOM   4305  C   HIS B 258      22.539 -29.281  41.726  0.00  0.00            
ATOM   4306  O   HIS B 258      21.949 -28.161  41.676  0.00  0.00            
ATOM   4307  CB  HIS B 258      21.118 -31.070  42.776  0.00  0.00            
ATOM   4308  CG  HIS B 258      21.528 -32.421  42.186  0.00  0.00            
ATOM   4309  CD2 HIS B 258      20.768 -33.281  41.386  0.00  0.00            
ATOM   4310  CE1 HIS B 258      22.748 -34.261  41.837  0.00  0.00            
ATOM   4311  ND1 HIS B 258      22.768 -33.071  42.467  0.00  0.00            
ATOM   4312  NE2 HIS B 258      21.598 -34.381  41.187  0.00  0.00            
ATOM   4313  N   ALA B 259      23.529 -29.701  40.916  0.00  0.00            
ATOM   4314  CA  ALA B 259      24.149 -28.901  39.876  0.00  0.00            
ATOM   4315  C   ALA B 259      24.309 -29.541  38.496  0.00  0.00            
ATOM   4316  O   ALA B 259      24.649 -30.721  38.377  0.00  0.00            
ATOM   4317  CB  ALA B 259      25.429 -28.291  40.386  0.00  0.00            
ATOM   4318  N   ASP B 260      24.039 -28.781  37.486  0.00  0.00            
ATOM   4319  CA  ASP B 260      24.189 -29.222  36.086  0.00  0.00            
ATOM   4320  C   ASP B 260      25.550 -28.782  35.576  0.00  0.00            
ATOM   4321  O   ASP B 260      26.240 -27.942  36.186  0.00  0.00            
ATOM   4322  CB  ASP B 260      23.070 -28.612  35.316  0.00  0.00            
ATOM   4323  CG  ASP B 260      21.660 -29.152  35.526  0.00  0.00            
ATOM   4324  OD1 ASP B 260      20.840 -28.842  34.596  0.00  0.00            
ATOM   4325  OD2 ASP B 260      21.359 -29.771  36.556  0.00  0.00            
ATOM   4326  N   ASP B 261      25.930 -29.272  34.397  0.00  0.00            
ATOM   4327  CA  ASP B 261      27.010 -28.742  33.557  0.00  0.00            
ATOM   4328  C   ASP B 261      26.470 -28.322  32.217  0.00  0.00            
ATOM   4329  O   ASP B 261      25.920 -29.132  31.477  0.00  0.00            
ATOM   4330  CB  ASP B 261      28.190 -29.662  33.367  0.00  0.00            
ATOM   4331  CG  ASP B 261      29.020 -29.892  34.547  0.00  0.00            
ATOM   4332  OD1 ASP B 261      29.890 -29.002  34.737  0.00  0.00            
ATOM   4333  OD2 ASP B 261      29.170 -31.032  35.057  0.00  0.00            
ATOM   4334  N   TYR B 262      26.680 -27.052  31.876  0.00  0.00            
ATOM   4335  CA  TYR B 262      26.481 -26.593  30.496  0.00  0.00            
ATOM   4336  C   TYR B 262      27.811 -26.653  29.727  0.00  0.00            
ATOM   4337  O   TYR B 262      28.841 -26.053  30.067  0.00  0.00            
ATOM   4338  CB  TYR B 262      26.151 -25.113  30.636  0.00  0.00            
ATOM   4339  CG  TYR B 262      25.741 -24.393  29.376  0.00  0.00            
ATOM   4340  CD1 TYR B 262      24.441 -24.493  28.916  0.00  0.00            
ATOM   4341  CD2 TYR B 262      26.721 -23.553  28.726  0.00  0.00            
ATOM   4342  CE1 TYR B 262      23.991 -23.663  27.845  0.00  0.00            
ATOM   4343  CE2 TYR B 262      26.261 -22.813  27.646  0.00  0.00            
ATOM   4344  CZ  TYR B 262      24.951 -22.803  27.175  0.00  0.00            
ATOM   4345  OH  TYR B 262      24.702 -22.053  26.045  0.00  0.00            
ATOM   4346  N   THR B 263      27.801 -27.423  28.657  0.00  0.00            
ATOM   4347  CA  THR B 263      28.921 -27.533  27.697  0.00  0.00            
ATOM   4348  C   THR B 263      28.731 -26.663  26.477  0.00  0.00            
ATOM   4349  O   THR B 263      27.701 -26.773  25.817  0.00  0.00            
ATOM   4350  CB  THR B 263      29.201 -28.993  27.237  0.00  0.00            
ATOM   4351  CG2 THR B 263      30.231 -29.224  26.117  0.00  0.00            
ATOM   4352  OG1 THR B 263      29.501 -29.763  28.397  0.00  0.00            
ATOM   4353  N   LEU B 264      29.751 -25.904  26.107  0.00  0.00            
ATOM   4354  CA  LEU B 264      29.912 -25.214  24.827  0.00  0.00            
ATOM   4355  C   LEU B 264      30.822 -26.024  23.887  0.00  0.00            
ATOM   4356  O   LEU B 264      31.932 -26.424  24.217  0.00  0.00            
ATOM   4357  CB  LEU B 264      30.492 -23.794  25.117  0.00  0.00            
ATOM   4358  CG  LEU B 264      29.522 -22.794  25.706  0.00  0.00            
ATOM   4359  CD1 LEU B 264      30.232 -21.474  25.986  0.00  0.00            
ATOM   4360  CD2 LEU B 264      28.292 -22.484  24.776  0.00  0.00            
ATOM   4361  N   ARG B 265      30.372 -26.234  22.627  0.00  0.00            
ATOM   4362  CA  ARG B 265      31.162 -26.914  21.567  0.00  0.00            
ATOM   4363  C   ARG B 265      30.992 -26.344  20.157  0.00  0.00            
ATOM   4364  O   ARG B 265      30.112 -25.494  19.927  0.00  0.00            
ATOM   4365  CB  ARG B 265      30.882 -28.454  21.577  0.00  0.00            
ATOM   4366  CG  ARG B 265      29.432 -28.794  21.357  0.00  0.00            
ATOM   4367  CD  ARG B 265      29.082 -28.644  19.897  0.00  0.00            
ATOM   4368  NE  ARG B 265      27.762 -29.204  19.597  0.00  0.00            
ATOM   4369  CZ  ARG B 265      27.442 -29.664  18.407  0.00  0.00            
ATOM   4370  NH1 ARG B 265      28.223 -29.565  17.347  0.00  0.00            
ATOM   4371  NH2 ARG B 265      26.242 -30.194  18.287  0.00  0.00            
ATOM   4372  N   PRO B 266      31.892 -26.675  19.227  0.00  0.00            
ATOM   4373  CA  PRO B 266      31.853 -26.035  17.917  0.00  0.00            
ATOM   4374  C   PRO B 266      30.673 -26.565  17.067  0.00  0.00            
ATOM   4375  O   PRO B 266      30.093 -27.615  17.417  0.00  0.00            
ATOM   4376  CB  PRO B 266      33.223 -26.435  17.307  0.00  0.00            
ATOM   4377  CG  PRO B 266      34.113 -26.855  18.468  0.00  0.00            
ATOM   4378  CD  PRO B 266      33.162 -27.345  19.498  0.00  0.00            
ATOM   4379  N   GLY B 267      30.323 -25.995  15.877  0.00  0.00            
ATOM   4380  CA  GLY B 267      29.393 -26.615  14.977  0.00  0.00            
ATOM   4381  C   GLY B 267      29.933 -27.825  14.277  0.00  0.00            
ATOM   4382  O   GLY B 267      29.263 -28.845  14.207  0.00  0.00            
ATOM   4383  N   PHE B 268      31.163 -27.695  13.777  0.00  0.00            
ATOM   4384  CA  PHE B 268      31.703 -28.646  12.877  0.00  0.00            
ATOM   4385  C   PHE B 268      33.103 -29.076  13.328  0.00  0.00            
ATOM   4386  O   PHE B 268      33.603 -28.666  14.388  0.00  0.00            
ATOM   4387  CB  PHE B 268      31.724 -27.996  11.477  0.00  0.00            
ATOM   4388  CG  PHE B 268      30.474 -27.356  10.917  0.00  0.00            
ATOM   4389  CD1 PHE B 268      30.554 -26.066  10.337  0.00  0.00            
ATOM   4390  CD2 PHE B 268      29.224 -28.046  10.937  0.00  0.00            
ATOM   4391  CE1 PHE B 268      29.384 -25.376   9.987  0.00  0.00            
ATOM   4392  CE2 PHE B 268      28.064 -27.356  10.507  0.00  0.00            
ATOM   4393  CZ  PHE B 268      28.094 -26.016  10.056  0.00  0.00            
ATOM   4394  N   THR B 269      33.793 -29.936  12.568  0.00  0.00            
ATOM   4395  CA  THR B 269      35.193 -30.206  12.868  0.00  0.00            
ATOM   4396  C   THR B 269      36.073 -28.946  12.838  0.00  0.00            
ATOM   4397  O   THR B 269      35.633 -27.836  12.528  0.00  0.00            
ATOM   4398  CB  THR B 269      35.733 -31.376  11.989  0.00  0.00            
ATOM   4399  CG2 THR B 269      35.263 -32.716  12.529  0.00  0.00            
ATOM   4400  OG1 THR B 269      35.344 -31.306  10.598  0.00  0.00            
ATOM   4401  N   PHE B 270      37.363 -29.136  13.108  0.00  0.00            
ATOM   4402  CA  PHE B 270      38.363 -28.056  13.038  0.00  0.00            
ATOM   4403  C   PHE B 270      38.093 -26.766  13.798  0.00  0.00            
ATOM   4404  O   PHE B 270      38.793 -25.786  13.548  0.00  0.00            
ATOM   4405  CB  PHE B 270      38.744 -27.786  11.529  0.00  0.00            
ATOM   4406  CG  PHE B 270      39.544 -28.957  10.929  0.00  0.00            
ATOM   4407  CD1 PHE B 270      39.064 -29.717   9.849  0.00  0.00            
ATOM   4408  CD2 PHE B 270      40.784 -29.267  11.459  0.00  0.00            
ATOM   4409  CE1 PHE B 270      39.794 -30.797   9.389  0.00  0.00            
ATOM   4410  CE2 PHE B 270      41.534 -30.347  10.989  0.00  0.00            
ATOM   4411  CZ  PHE B 270      41.024 -31.127   9.979  0.00  0.00            
ATOM   4412  N   GLY B 271      37.183 -26.716  14.788  0.00  0.00            
ATOM   4413  CA  GLY B 271      36.893 -25.526  15.588  0.00  0.00            
ATOM   4414  C   GLY B 271      35.883 -24.506  14.968  0.00  0.00            
ATOM   4415  O   GLY B 271      35.853 -23.326  15.337  0.00  0.00            
ATOM   4416  N   THR B 272      35.163 -24.926  13.917  0.00  0.00            
ATOM   4417  CA  THR B 272      34.484 -24.036  12.947  0.00  0.00            
ATOM   4418  C   THR B 272      32.924 -24.236  13.057  0.00  0.00            
ATOM   4419  O   THR B 272      32.323 -25.166  13.627  0.00  0.00            
ATOM   4420  CB  THR B 272      34.994 -24.276  11.537  0.00  0.00            
ATOM   4421  CG2 THR B 272      36.494 -24.046  11.378  0.00  0.00            
ATOM   4422  OG1 THR B 272      34.564 -25.586  11.207  0.00  0.00            
ATOM   4423  N   GLY B 273      32.214 -23.246  12.567  0.00  0.00            
ATOM   4424  CA  GLY B 273      30.774 -23.076  12.726  0.00  0.00            
ATOM   4425  C   GLY B 273      30.314 -22.315  13.976  0.00  0.00            
ATOM   4426  O   GLY B 273      31.104 -21.605  14.646  0.00  0.00            
ATOM   4427  N   ASN B 274      29.034 -22.495  14.256  0.00  0.00            
ATOM   4428  CA  ASN B 274      28.443 -21.835  15.396  0.00  0.00            
ATOM   4429  C   ASN B 274      28.933 -22.355  16.786  0.00  0.00            
ATOM   4430  O   ASN B 274      29.323 -23.515  16.896  0.00  0.00            
ATOM   4431  CB  ASN B 274      26.903 -22.065  15.196  0.00  0.00            
ATOM   4432  CG  ASN B 274      26.284 -21.325  14.035  0.00  0.00            
ATOM   4433  OD1 ASN B 274      26.874 -20.785  13.105  0.00  0.00            
ATOM   4434  ND2 ASN B 274      24.974 -21.365  13.965  0.00  0.00            
ATOM   4435  N   TRP B 275      28.693 -21.575  17.866  0.00  0.00            
ATOM   4436  CA  TRP B 275      28.633 -22.154  19.236  0.00  0.00            
ATOM   4437  C   TRP B 275      27.313 -22.894  19.256  0.00  0.00            
ATOM   4438  O   TRP B 275      26.223 -22.334  19.016  0.00  0.00            
ATOM   4439  CB  TRP B 275      28.593 -21.174  20.436  0.00  0.00            
ATOM   4440  CG  TRP B 275      29.923 -20.634  20.976  0.00  0.00            
ATOM   4441  CD1 TRP B 275      30.353 -19.374  20.886  0.00  0.00            
ATOM   4442  CD2 TRP B 275      31.122 -21.374  21.416  0.00  0.00            
ATOM   4443  CE2 TRP B 275      32.193 -20.454  21.626  0.00  0.00            
ATOM   4444  CE3 TRP B 275      31.412 -22.754  21.727  0.00  0.00            
ATOM   4445  NE1 TRP B 275      31.643 -19.214  21.316  0.00  0.00            
ATOM   4446  CZ2 TRP B 275      33.512 -20.864  21.887  0.00  0.00            
ATOM   4447  CZ3 TRP B 275      32.722 -23.254  22.007  0.00  0.00            
ATOM   4448  CH2 TRP B 275      33.762 -22.274  22.077  0.00  0.00            
ATOM   4449  N   VAL B 276      27.363 -24.134  19.686  0.00  0.00            
ATOM   4450  CA  VAL B 276      26.162 -24.954  19.986  0.00  0.00            
ATOM   4451  C   VAL B 276      26.262 -25.514  21.376  0.00  0.00            
ATOM   4452  O   VAL B 276      27.232 -26.204  21.756  0.00  0.00            
ATOM   4453  CB  VAL B 276      25.913 -26.094  18.976  0.00  0.00            
ATOM   4454  CG1 VAL B 276      24.662 -26.954  19.116  0.00  0.00            
ATOM   4455  CG2 VAL B 276      25.953 -25.405  17.606  0.00  0.00            
ATOM   4456  N   GLY B 277      25.352 -25.064  22.176  0.00  0.00            
ATOM   4457  CA  GLY B 277      25.402 -25.314  23.586  0.00  0.00            
ATOM   4458  C   GLY B 277      24.572 -26.543  23.946  0.00  0.00            
ATOM   4459  O   GLY B 277      23.512 -26.793  23.356  0.00  0.00            
ATOM   4460  N   ASN B 278      25.101 -27.243  24.996  0.00  0.00            
ATOM   4461  CA  ASN B 278      24.471 -28.463  25.406  0.00  0.00            
ATOM   4462  C   ASN B 278      24.351 -28.453  27.016  0.00  0.00            
ATOM   4463  O   ASN B 278      25.181 -27.763  27.616  0.00  0.00            
ATOM   4464  CB  ASN B 278      25.321 -29.703  24.927  0.00  0.00            
ATOM   4465  CG  ASN B 278      25.152 -30.024  23.417  0.00  0.00            
ATOM   4466  OD1 ASN B 278      26.092 -29.994  22.627  0.00  0.00            
ATOM   4467  ND2 ASN B 278      23.962 -30.394  23.006  0.00  0.00            
ATOM   4468  N   ASN B 279      23.531 -29.243  27.696  0.00  0.00            
ATOM   4469  CA  ASN B 279      23.451 -29.203  29.166  0.00  0.00            
ATOM   4470  C   ASN B 279      23.250 -30.603  29.646  0.00  0.00            
ATOM   4471  O   ASN B 279      22.380 -31.303  29.146  0.00  0.00            
ATOM   4472  CB  ASN B 279      22.271 -28.252  29.496  0.00  0.00            
ATOM   4473  CG  ASN B 279      22.050 -28.002  31.016  0.00  0.00            
ATOM   4474  OD1 ASN B 279      22.650 -27.172  31.656  0.00  0.00            
ATOM   4475  ND2 ASN B 279      21.320 -28.912  31.676  0.00  0.00            
ATOM   4476  N   ILE B 280      24.120 -31.012  30.547  0.00  0.00            
ATOM   4477  CA  ILE B 280      24.150 -32.322  31.257  0.00  0.00            
ATOM   4478  C   ILE B 280      23.700 -32.062  32.727  0.00  0.00            
ATOM   4479  O   ILE B 280      24.170 -31.152  33.457  0.00  0.00            
ATOM   4480  CB  ILE B 280      25.490 -33.042  31.147  0.00  0.00            
ATOM   4481  CG1 ILE B 280      26.020 -33.103  29.657  0.00  0.00            
ATOM   4482  CG2 ILE B 280      25.390 -34.482  31.847  0.00  0.00            
ATOM   4483  CD1 ILE B 280      27.530 -33.543  29.478  0.00  0.00            
ATOM   4484  N   LYS B 281      22.680 -32.792  33.137  0.00  0.00            
ATOM   4485  CA  LYS B 281      21.760 -32.422  34.196  0.00  0.00            
ATOM   4486  C   LYS B 281      21.999 -33.232  35.447  0.00  0.00            
ATOM   4487  O   LYS B 281      22.139 -34.462  35.327  0.00  0.00            
ATOM   4488  CB  LYS B 281      20.300 -32.572  33.766  0.00  0.00            
ATOM   4489  CG  LYS B 281      19.680 -31.602  32.696  0.00  0.00            
ATOM   4490  CD  LYS B 281      18.210 -31.832  32.396  0.00  0.00            
ATOM   4491  CE  LYS B 281      17.330 -31.861  33.666  0.00  0.00            
ATOM   4492  NZ  LYS B 281      15.970 -32.161  33.215  0.00  0.00            
ATOM   4493  N   ASP B 282      21.819 -32.621  36.636  0.00  0.00            
ATOM   4494  CA  ASP B 282      21.859 -33.391  37.937  0.00  0.00            
ATOM   4495  C   ASP B 282      23.079 -34.261  38.177  0.00  0.00            
ATOM   4496  O   ASP B 282      22.999 -35.441  38.367  0.00  0.00            
ATOM   4497  CB  ASP B 282      20.509 -34.161  38.086  0.00  0.00            
ATOM   4498  CG  ASP B 282      19.309 -33.281  37.826  0.00  0.00            
ATOM   4499  OD1 ASP B 282      19.169 -32.271  38.566  0.00  0.00            
ATOM   4500  OD2 ASP B 282      18.579 -33.401  36.776  0.00  0.00            
ATOM   4501  N   VAL B 283      24.259 -33.671  38.067  0.00  0.00            
ATOM   4502  CA  VAL B 283      25.619 -34.321  38.017  0.00  0.00            
ATOM   4503  C   VAL B 283      26.589 -33.821  39.117  0.00  0.00            
ATOM   4504  O   VAL B 283      27.549 -34.521  39.448  0.00  0.00            
ATOM   4505  CB  VAL B 283      26.259 -34.132  36.647  0.00  0.00            
ATOM   4506  CG1 VAL B 283      25.659 -35.152  35.627  0.00  0.00            
ATOM   4507  CG2 VAL B 283      26.209 -32.692  36.137  0.00  0.00            
ATOM   4508  N   ASP B 284      26.339 -32.631  39.747  0.00  0.00            
ATOM   4509  CA  ASP B 284      26.988 -32.431  41.057  0.00  0.00            
ATOM   4510  C   ASP B 284      26.118 -32.331  42.267  0.00  0.00            
ATOM   4511  O   ASP B 284      25.368 -31.421  42.427  0.00  0.00            
ATOM   4512  CB  ASP B 284      27.999 -31.271  40.957  0.00  0.00            
ATOM   4513  CG  ASP B 284      28.928 -31.351  42.147  0.00  0.00            
ATOM   4514  OD1 ASP B 284      30.018 -31.981  41.968  0.00  0.00            
ATOM   4515  OD2 ASP B 284      28.638 -30.961  43.297  0.00  0.00            
ATOM   4516  N   GLN B 285      26.378 -33.231  43.207  0.00  0.00            
ATOM   4517  CA  GLN B 285      25.738 -33.220  44.507  0.00  0.00            
ATOM   4518  C   GLN B 285      26.768 -32.760  45.597  0.00  0.00            
ATOM   4519  O   GLN B 285      27.768 -33.430  45.748  0.00  0.00            
ATOM   4520  CB  GLN B 285      25.248 -34.690  44.837  0.00  0.00            
ATOM   4521  CG  GLN B 285      24.547 -34.880  46.217  0.00  0.00            
ATOM   4522  CD  GLN B 285      24.327 -36.340  46.787  0.00  0.00            
ATOM   4523  OE1 GLN B 285      23.907 -37.250  46.157  0.00  0.00            
ATOM   4524  NE2 GLN B 285      24.407 -36.520  48.107  0.00  0.00            
ATOM   4525  N   LYS B 286      26.388 -31.820  46.477  0.00  0.00            
ATOM   4526  CA  LYS B 286      27.067 -31.550  47.807  0.00  0.00            
ATOM   4527  C   LYS B 286      26.047 -31.410  48.957  0.00  0.00            
ATOM   4528  O   LYS B 286      24.937 -30.810  48.757  0.00  0.00            
ATOM   4529  CB  LYS B 286      27.867 -30.210  47.777  0.00  0.00            
ATOM   4530  CG  LYS B 286      29.088 -30.270  46.857  0.00  0.00            
ATOM   4531  CD  LYS B 286      30.267 -31.130  47.258  0.00  0.00            
ATOM   4532  CE  LYS B 286      31.068 -31.581  46.058  0.00  0.00            
ATOM   4533  NZ  LYS B 286      30.228 -32.301  45.018  0.00  0.00            
ATOM   4534  N   THR B 287      26.247 -32.050  50.117  0.00  0.00            
ATOM   4535  CA  THR B 287      25.107 -32.289  51.027  0.00  0.00            
ATOM   4536  C   THR B 287      25.437 -32.379  52.577  0.00  0.00            
ATOM   4537  O   THR B 287      25.856 -33.439  53.087  0.00  0.00            
ATOM   4538  CB  THR B 287      24.307 -33.599  50.617  0.00  0.00            
ATOM   4539  CG2 THR B 287      23.387 -33.460  49.477  0.00  0.00            
ATOM   4540  OG1 THR B 287      25.247 -34.630  50.467  0.00  0.00            
ATOM   4541  N   PHE B 288      25.046 -31.319  53.257  0.00  0.00            
ATOM   4542  CA  PHE B 288      25.356 -31.239  54.707  0.00  0.00            
ATOM   4543  C   PHE B 288      24.046 -31.579  55.437  0.00  0.00            
ATOM   4544  O   PHE B 288      22.996 -31.059  55.116  0.00  0.00            
ATOM   4545  CB  PHE B 288      25.846 -29.909  55.147  0.00  0.00            
ATOM   4546  CG  PHE B 288      26.216 -29.819  56.627  0.00  0.00            
ATOM   4547  CD1 PHE B 288      26.846 -30.849  57.357  0.00  0.00            
ATOM   4548  CD2 PHE B 288      25.976 -28.609  57.297  0.00  0.00            
ATOM   4549  CE1 PHE B 288      26.986 -30.738  58.727  0.00  0.00            
ATOM   4550  CE2 PHE B 288      26.286 -28.478  58.657  0.00  0.00            
ATOM   4551  CZ  PHE B 288      26.646 -29.568  59.457  0.00  0.00            
ATOM   4552  N   ASN B 289      24.256 -32.469  56.377  0.00  0.00            
ATOM   4553  CA  ASN B 289      23.276 -33.168  57.197  0.00  0.00            
ATOM   4554  C   ASN B 289      23.775 -33.008  58.617  0.00  0.00            
ATOM   4555  O   ASN B 289      24.905 -33.338  58.857  0.00  0.00            
ATOM   4556  CB  ASN B 289      23.316 -34.708  56.867  0.00  0.00            
ATOM   4557  CG  ASN B 289      22.686 -34.889  55.527  0.00  0.00            
ATOM   4558  OD1 ASN B 289      21.626 -35.489  55.357  0.00  0.00            
ATOM   4559  ND2 ASN B 289      23.196 -34.259  54.507  0.00  0.00            
ATOM   4560  N   LYS B 290      22.985 -32.568  59.617  0.00  0.00            
ATOM   4561  CA  LYS B 290      23.185 -32.938  60.997  0.00  0.00            
ATOM   4562  C   LYS B 290      21.935 -33.368  61.757  0.00  0.00            
ATOM   4563  O   LYS B 290      20.755 -33.068  61.396  0.00  0.00            
ATOM   4564  CB  LYS B 290      24.045 -31.898  61.707  0.00  0.00            
ATOM   4565  CG  LYS B 290      25.275 -32.458  62.477  0.00  0.00            
ATOM   4566  CD  LYS B 290      25.135 -32.308  63.987  0.00  0.00            
ATOM   4567  CE  LYS B 290      25.165 -30.887  64.457  0.00  0.00            
ATOM   4568  NZ  LYS B 290      24.394 -30.667  65.677  0.00  0.00            
ATOM   4569  N   SER B 291      22.245 -34.087  62.877  0.00  0.00            
ATOM   4570  CA  SER B 291      21.285 -34.227  63.947  0.00  0.00            
ATOM   4571  C   SER B 291      21.294 -33.037  64.926  0.00  0.00            
ATOM   4572  O   SER B 291      22.234 -32.287  65.136  0.00  0.00            
ATOM   4573  CB  SER B 291      21.534 -35.517  64.757  0.00  0.00            
ATOM   4574  OG  SER B 291      21.384 -36.717  63.987  0.00  0.00            
ATOM   4575  N   PHE B 292      20.204 -32.887  65.676  0.00  0.00            
ATOM   4576  CA  PHE B 292      20.064 -32.137  66.946  0.00  0.00            
ATOM   4577  C   PHE B 292      19.094 -32.946  67.776  0.00  0.00            
ATOM   4578  O   PHE B 292      18.304 -33.757  67.246  0.00  0.00            
ATOM   4579  CB  PHE B 292      19.624 -30.727  66.596  0.00  0.00            
ATOM   4580  CG  PHE B 292      20.515 -29.917  65.616  0.00  0.00            
ATOM   4581  CD1 PHE B 292      20.465 -30.167  64.216  0.00  0.00            
ATOM   4582  CD2 PHE B 292      21.365 -28.947  66.126  0.00  0.00            
ATOM   4583  CE1 PHE B 292      21.315 -29.487  63.346  0.00  0.00            
ATOM   4584  CE2 PHE B 292      22.145 -28.267  65.226  0.00  0.00            
ATOM   4585  CZ  PHE B 292      22.105 -28.517  63.856  0.00  0.00            
ATOM   4586  N   VAL B 293      18.984 -32.536  69.046  0.00  0.00            
ATOM   4587  CA  VAL B 293      17.924 -32.836  70.036  0.00  0.00            
ATOM   4588  C   VAL B 293      16.994 -31.656  70.306  0.00  0.00            
ATOM   4589  O   VAL B 293      17.464 -30.576  70.745  0.00  0.00            
ATOM   4590  CB  VAL B 293      18.463 -33.466  71.336  0.00  0.00            
ATOM   4591  CG1 VAL B 293      17.303 -34.156  72.076  0.00  0.00            
ATOM   4592  CG2 VAL B 293      19.603 -34.456  71.116  0.00  0.00            
ATOM   4593  N   LEU B 294      15.654 -31.816  70.075  0.00  0.00            
ATOM   4594  CA  LEU B 294      14.644 -30.966  70.725  0.00  0.00            
ATOM   4595  C   LEU B 294      14.503 -31.365  72.205  0.00  0.00            
ATOM   4596  O   LEU B 294      13.873 -32.365  72.525  0.00  0.00            
ATOM   4597  CB  LEU B 294      13.324 -30.976  70.005  0.00  0.00            
ATOM   4598  CG  LEU B 294      13.344 -30.306  68.595  0.00  0.00            
ATOM   4599  CD1 LEU B 294      12.464 -31.076  67.625  0.00  0.00            
ATOM   4600  CD2 LEU B 294      13.034 -28.806  68.764  0.00  0.00            
ATOM   4601  N   ASP B 295      15.083 -30.595  73.085  0.00  0.00            
ATOM   4602  CA  ASP B 295      14.833 -30.785  74.535  0.00  0.00            
ATOM   4603  C   ASP B 295      13.583 -29.995  74.935  0.00  0.00            
ATOM   4604  O   ASP B 295      13.653 -28.805  75.045  0.00  0.00            
ATOM   4605  CB  ASP B 295      16.073 -30.385  75.385  0.00  0.00            
ATOM   4606  CG  ASP B 295      15.973 -30.905  76.835  0.00  0.00            
ATOM   4607  OD1 ASP B 295      14.913 -30.635  77.435  0.00  0.00            
ATOM   4608  OD2 ASP B 295      16.953 -31.425  77.365  0.00  0.00            
ATOM   4609  N   TRP B 296      12.493 -30.665  75.305  0.00  0.00            
ATOM   4610  CA  TRP B 296      11.263 -29.945  75.564  0.00  0.00            
ATOM   4611  C   TRP B 296      11.173 -29.515  77.014  0.00  0.00            
ATOM   4612  O   TRP B 296      10.313 -28.644  77.274  0.00  0.00            
ATOM   4613  CB  TRP B 296      10.093 -30.915  75.204  0.00  0.00            
ATOM   4614  CG  TRP B 296      10.263 -31.305  73.754  0.00  0.00            
ATOM   4615  CD1 TRP B 296      11.143 -32.155  73.265  0.00  0.00            
ATOM   4616  CD2 TRP B 296       9.493 -30.755  72.604  0.00  0.00            
ATOM   4617  CE2 TRP B 296       9.963 -31.435  71.424  0.00  0.00            
ATOM   4618  CE3 TRP B 296       8.463 -29.785  72.414  0.00  0.00            
ATOM   4619  NE1 TRP B 296      10.953 -32.305  71.915  0.00  0.00            
ATOM   4620  CZ2 TRP B 296       9.274 -31.315  70.234  0.00  0.00            
ATOM   4621  CZ3 TRP B 296       7.914 -29.525  71.114  0.00  0.00            
ATOM   4622  CH2 TRP B 296       8.364 -30.305  70.014  0.00  0.00            
ATOM   4623  N   LYS B 297      12.003 -30.024  77.964  0.00  0.00            
ATOM   4624  CA  LYS B 297      12.032 -29.494  79.284  0.00  0.00            
ATOM   4625  C   LYS B 297      12.982 -28.304  79.494  0.00  0.00            
ATOM   4626  O   LYS B 297      12.632 -27.274  80.054  0.00  0.00            
ATOM   4627  CB  LYS B 297      12.482 -30.724  80.115  0.00  0.00            
ATOM   4628  CG  LYS B 297      11.372 -31.714  80.345  0.00  0.00            
ATOM   4629  CD  LYS B 297       9.882 -31.294  80.194  0.00  0.00            
ATOM   4630  CE  LYS B 297       9.022 -32.224  81.064  0.00  0.00            
ATOM   4631  NZ  LYS B 297       9.212 -33.694  80.775  0.00  0.00            
ATOM   4632  N   ASN B 298      14.152 -28.444  78.935  0.00  0.00            
ATOM   4633  CA  ASN B 298      15.163 -27.395  78.915  0.00  0.00            
ATOM   4634  C   ASN B 298      14.833 -26.315  77.844  0.00  0.00            
ATOM   4635  O   ASN B 298      15.233 -25.205  78.004  0.00  0.00            
ATOM   4636  CB  ASN B 298      16.542 -28.025  78.995  0.00  0.00            
ATOM   4637  CG  ASN B 298      16.602 -28.864  80.215  0.00  0.00            
ATOM   4638  OD1 ASN B 298      16.642 -28.394  81.335  0.00  0.00            
ATOM   4639  ND2 ASN B 298      16.682 -30.174  79.975  0.00  0.00            
ATOM   4640  N   LYS B 299      13.983 -26.645  76.874  0.00  0.00            
ATOM   4641  CA  LYS B 299      13.333 -25.805  75.904  0.00  0.00            
ATOM   4642  C   LYS B 299      14.423 -25.295  74.914  0.00  0.00            
ATOM   4643  O   LYS B 299      14.663 -24.125  74.784  0.00  0.00            
ATOM   4644  CB  LYS B 299      12.483 -24.735  76.584  0.00  0.00            
ATOM   4645  CG  LYS B 299      11.353 -25.485  77.214  0.00  0.00            
ATOM   4646  CD  LYS B 299      10.413 -24.464  77.813  0.00  0.00            
ATOM   4647  CE  LYS B 299       9.573 -25.134  78.943  0.00  0.00            
ATOM   4648  NZ  LYS B 299       8.863 -26.434  78.613  0.00  0.00            
ATOM   4649  N   LYS B 300      15.273 -26.195  74.334  0.00  0.00            
ATOM   4650  CA  LYS B 300      16.504 -25.905  73.555  0.00  0.00            
ATOM   4651  C   LYS B 300      16.674 -26.846  72.395  0.00  0.00            
ATOM   4652  O   LYS B 300      16.304 -28.036  72.535  0.00  0.00            
ATOM   4653  CB  LYS B 300      17.823 -25.905  74.335  0.00  0.00            
ATOM   4654  CG  LYS B 300      17.793 -24.815  75.425  0.00  0.00            
ATOM   4655  CD  LYS B 300      18.853 -24.935  76.495  0.00  0.00            
ATOM   4656  CE  LYS B 300      18.253 -24.555  77.885  0.00  0.00            
ATOM   4657  NZ  LYS B 300      17.613 -23.245  77.794  0.00  0.00            
ATOM   4658  N   LEU B 301      17.314 -26.336  71.365  0.00  0.00            
ATOM   4659  CA  LEU B 301      17.904 -27.146  70.385  0.00  0.00            
ATOM   4660  C   LEU B 301      19.394 -27.346  70.765  0.00  0.00            
ATOM   4661  O   LEU B 301      20.044 -26.346  71.115  0.00  0.00            
ATOM   4662  CB  LEU B 301      17.654 -26.546  68.985  0.00  0.00            
ATOM   4663  CG  LEU B 301      17.984 -27.526  67.815  0.00  0.00            
ATOM   4664  CD1 LEU B 301      16.874 -28.536  67.645  0.00  0.00            
ATOM   4665  CD2 LEU B 301      18.125 -26.797  66.465  0.00  0.00            
ATOM   4666  N   VAL B 302      19.954 -28.536  70.726  0.00  0.00            
ATOM   4667  CA  VAL B 302      21.274 -28.886  71.296  0.00  0.00            
ATOM   4668  C   VAL B 302      21.844 -29.856  70.246  0.00  0.00            
ATOM   4669  O   VAL B 302      21.094 -30.536  69.536  0.00  0.00            
ATOM   4670  CB  VAL B 302      21.293 -29.516  72.756  0.00  0.00            
ATOM   4671  CG1 VAL B 302      20.923 -28.456  73.836  0.00  0.00            
ATOM   4672  CG2 VAL B 302      20.393 -30.766  72.956  0.00  0.00            
ATOM   4673  N   GLU B 303      23.134 -29.886  70.216  0.00  0.00            
ATOM   4674  CA  GLU B 303      23.954 -30.437  69.226  0.00  0.00            
ATOM   4675  C   GLU B 303      24.104 -31.917  69.167  0.00  0.00            
ATOM   4676  O   GLU B 303      24.083 -32.565  68.138  0.00  0.00            
ATOM   4677  CB  GLU B 303      25.254 -29.567  69.227  0.00  0.00            
ATOM   4678  CG  GLU B 303      25.114 -28.017  69.006  0.00  0.00            
ATOM   4679  CD  GLU B 303      24.874 -27.497  67.626  0.00  0.00            
ATOM   4680  OE1 GLU B 303      25.115 -28.237  66.666  0.00  0.00            
ATOM   4681  OE2 GLU B 303      24.405 -26.347  67.446  0.00  0.00            
ATOM   4682  OXT GLU B 303      24.269 -32.683  70.150  0.00  0.00            
ATOM   4683  N   SER C   4     -16.364   2.866  68.645  0.00  0.00            
ATOM   4684  CA  SER C   4     -14.924   2.536  68.785  0.00  0.00            
ATOM   4685  C   SER C   4     -14.614   1.256  68.105  0.00  0.00            
ATOM   4686  O   SER C   4     -15.444   0.386  68.025  0.00  0.00            
ATOM   4687  CB  SER C   4     -14.474   2.446  70.225  0.00  0.00            
ATOM   4688  OG  SER C   4     -13.054   2.486  70.145  0.00  0.00            
ATOM   4689  N   GLN C   5     -13.433   1.116  67.516  0.00  0.00            
ATOM   4690  CA  GLN C   5     -12.903  -0.124  67.006  0.00  0.00            
ATOM   4691  C   GLN C   5     -12.924  -1.254  68.056  0.00  0.00            
ATOM   4692  O   GLN C   5     -12.744  -1.014  69.256  0.00  0.00            
ATOM   4693  CB  GLN C   5     -11.503   0.136  66.496  0.00  0.00            
ATOM   4694  CG  GLN C   5     -10.443   0.766  67.446  0.00  0.00            
ATOM   4695  CD  GLN C   5     -10.683   2.246  67.736  0.00  0.00            
ATOM   4696  OE1 GLN C   5     -11.233   2.916  66.896  0.00  0.00            
ATOM   4697  NE2 GLN C   5     -10.154   2.796  68.776  0.00  0.00            
ATOM   4698  N   VAL C   6     -13.124  -2.484  67.586  0.00  0.00            
ATOM   4699  CA  VAL C   6     -12.944  -3.844  68.236  0.00  0.00            
ATOM   4700  C   VAL C   6     -13.604  -4.164  69.636  0.00  0.00            
ATOM   4701  O   VAL C   6     -13.774  -5.344  70.016  0.00  0.00            
ATOM   4702  CB  VAL C   6     -11.434  -4.274  68.407  0.00  0.00            
ATOM   4703  CG1 VAL C   6     -10.734  -4.754  67.127  0.00  0.00            
ATOM   4704  CG2 VAL C   6     -10.484  -3.124  68.997  0.00  0.00            
ATOM   4705  N   VAL C   7     -14.164  -3.144  70.276  0.00  0.00            
ATOM   4706  CA  VAL C   7     -15.114  -3.383  71.356  0.00  0.00            
ATOM   4707  C   VAL C   7     -16.464  -3.953  70.896  0.00  0.00            
ATOM   4708  O   VAL C   7     -17.265  -4.303  71.766  0.00  0.00            
ATOM   4709  CB  VAL C   7     -15.354  -2.053  72.126  0.00  0.00            
ATOM   4710  CG1 VAL C   7     -14.014  -1.443  72.546  0.00  0.00            
ATOM   4711  CG2 VAL C   7     -16.204  -1.043  71.305  0.00  0.00            
ATOM   4712  N   THR C   8     -16.714  -4.024  69.556  0.00  0.00            
ATOM   4713  CA  THR C   8     -17.954  -4.524  68.876  0.00  0.00            
ATOM   4714  C   THR C   8     -17.964  -5.984  68.566  0.00  0.00            
ATOM   4715  O   THR C   8     -18.694  -6.394  67.676  0.00  0.00            
ATOM   4716  CB  THR C   8     -17.964  -3.704  67.526  0.00  0.00            
ATOM   4717  CG2 THR C   8     -18.534  -2.354  67.815  0.00  0.00            
ATOM   4718  OG1 THR C   8     -16.604  -3.574  66.986  0.00  0.00            
ATOM   4719  N   ASP C   9     -17.044  -6.734  69.156  0.00  0.00            
ATOM   4720  CA  ASP C   9     -16.844  -8.144  68.956  0.00  0.00            
ATOM   4721  C   ASP C   9     -16.175  -8.823  70.227  0.00  0.00            
ATOM   4722  O   ASP C   9     -15.905  -8.253  71.337  0.00  0.00            
ATOM   4723  CB  ASP C   9     -15.884  -8.314  67.747  0.00  0.00            
ATOM   4724  CG  ASP C   9     -15.794  -9.724  67.227  0.00  0.00            
ATOM   4725  OD1 ASP C   9     -16.714 -10.484  67.457  0.00  0.00            
ATOM   4726  OD2 ASP C   9     -14.794 -10.034  66.567  0.00  0.00            
ATOM   4727  N   ILE C  10     -15.885 -10.114  70.037  0.00  0.00            
ATOM   4728  CA  ILE C  10     -15.395 -11.023  71.087  0.00  0.00            
ATOM   4729  C   ILE C  10     -13.915 -11.073  71.397  0.00  0.00            
ATOM   4730  O   ILE C  10     -13.125 -11.444  70.498  0.00  0.00            
ATOM   4731  CB  ILE C  10     -15.785 -12.533  70.897  0.00  0.00            
ATOM   4732  CG1 ILE C  10     -15.395 -13.494  69.647  0.00  0.00            
ATOM   4733  CG2 ILE C  10     -17.275 -12.603  71.217  0.00  0.00            
ATOM   4734  CD1 ILE C  10     -15.875 -12.974  68.277  0.00  0.00            
ATOM   4735  N   GLY C  11     -13.525 -10.943  72.677  0.00  0.00            
ATOM   4736  CA  GLY C  11     -12.095 -11.033  73.058  0.00  0.00            
ATOM   4737  C   GLY C  11     -11.695 -10.253  74.358  0.00  0.00            
ATOM   4738  O   GLY C  11     -10.525 -10.043  74.638  0.00  0.00            
ATOM   4739  N   GLN C  12     -12.656  -9.693  75.147  0.00  0.00            
ATOM   4740  CA  GLN C  12     -12.436  -8.643  76.157  0.00  0.00            
ATOM   4741  C   GLN C  12     -11.956  -9.273  77.507  0.00  0.00            
ATOM   4742  O   GLN C  12     -12.746  -9.543  78.357  0.00  0.00            
ATOM   4743  CB  GLN C  12     -13.706  -7.743  76.217  0.00  0.00            
ATOM   4744  CG  GLN C  12     -14.385  -7.363  74.867  0.00  0.00            
ATOM   4745  CD  GLN C  12     -13.465  -6.713  73.757  0.00  0.00            
ATOM   4746  OE1 GLN C  12     -12.375  -6.113  73.897  0.00  0.00            
ATOM   4747  NE2 GLN C  12     -13.825  -6.813  72.537  0.00  0.00            
ATOM   4748  N   ASN C  13     -10.666  -9.613  77.628  0.00  0.00            
ATOM   4749  CA  ASN C  13     -10.136 -10.473  78.678  0.00  0.00            
ATOM   4750  C   ASN C  13     -10.936 -11.783  78.728  0.00  0.00            
ATOM   4751  O   ASN C  13     -11.466 -12.232  79.698  0.00  0.00            
ATOM   4752  CB  ASN C  13     -10.076  -9.812  80.068  0.00  0.00            
ATOM   4753  CG  ASN C  13      -9.006  -8.763  80.168  0.00  0.00            
ATOM   4754  OD1 ASN C  13      -7.856  -9.083  80.418  0.00  0.00            
ATOM   4755  ND2 ASN C  13      -9.276  -7.483  80.188  0.00  0.00            
ATOM   4756  N   ALA C  14     -11.166 -12.303  77.558  0.00  0.00            
ATOM   4757  CA  ALA C  14     -11.956 -13.523  77.408  0.00  0.00            
ATOM   4758  C   ALA C  14     -11.096 -14.743  77.608  0.00  0.00            
ATOM   4759  O   ALA C  14      -9.856 -14.673  77.649  0.00  0.00            
ATOM   4760  CB  ALA C  14     -12.566 -13.453  76.048  0.00  0.00            
ATOM   4761  N   LYS C  15     -11.796 -15.853  77.788  0.00  0.00            
ATOM   4762  CA  LYS C  15     -11.087 -17.083  78.059  0.00  0.00            
ATOM   4763  C   LYS C  15     -10.856 -17.593  76.639  0.00  0.00            
ATOM   4764  O   LYS C  15     -11.816 -17.613  75.889  0.00  0.00            
ATOM   4765  CB  LYS C  15     -11.967 -18.073  78.929  0.00  0.00            
ATOM   4766  CG  LYS C  15     -12.787 -17.342  80.018  0.00  0.00            
ATOM   4767  CD  LYS C  15     -13.647 -18.462  80.688  0.00  0.00            
ATOM   4768  CE  LYS C  15     -14.757 -17.822  81.478  0.00  0.00            
ATOM   4769  NZ  LYS C  15     -15.877 -17.392  80.658  0.00  0.00            
ATOM   4770  N   THR C  16      -9.586 -17.993  76.459  0.00  0.00            
ATOM   4771  CA  THR C  16      -9.076 -18.803  75.329  0.00  0.00            
ATOM   4772  C   THR C  16      -8.636 -20.203  75.800  0.00  0.00            
ATOM   4773  O   THR C  16      -8.227 -20.363  76.940  0.00  0.00            
ATOM   4774  CB  THR C  16      -7.886 -18.133  74.699  0.00  0.00            
ATOM   4775  CG2 THR C  16      -7.596 -18.454  73.249  0.00  0.00            
ATOM   4776  OG1 THR C  16      -8.056 -16.723  74.559  0.00  0.00            
ATOM   4777  N   HIS C  17      -8.736 -21.213  74.930  0.00  0.00            
ATOM   4778  CA  HIS C  17      -8.046 -22.483  75.010  0.00  0.00            
ATOM   4779  C   HIS C  17      -7.686 -22.874  73.580  0.00  0.00            
ATOM   4780  O   HIS C  17      -8.506 -22.664  72.710  0.00  0.00            
ATOM   4781  CB  HIS C  17      -8.927 -23.553  75.720  0.00  0.00            
ATOM   4782  CG  HIS C  17      -8.527 -23.923  77.080  0.00  0.00            
ATOM   4783  CD2 HIS C  17      -8.877 -23.193  78.190  0.00  0.00            
ATOM   4784  CE1 HIS C  17      -7.477 -24.803  78.740  0.00  0.00            
ATOM   4785  ND1 HIS C  17      -7.737 -25.043  77.450  0.00  0.00            
ATOM   4786  NE2 HIS C  17      -8.177 -23.753  79.210  0.00  0.00            
ATOM   4787  N   THR C  18      -6.566 -23.594  73.350  0.00  0.00            
ATOM   4788  CA  THR C  18      -6.136 -24.334  72.141  0.00  0.00            
ATOM   4789  C   THR C  18      -5.916 -25.844  72.391  0.00  0.00            
ATOM   4790  O   THR C  18      -5.786 -26.334  73.511  0.00  0.00            
ATOM   4791  CB  THR C  18      -5.036 -23.534  71.341  0.00  0.00            
ATOM   4792  CG2 THR C  18      -5.526 -22.164  70.880  0.00  0.00            
ATOM   4793  OG1 THR C  18      -3.976 -23.134  72.131  0.00  0.00            
ATOM   4794  N   SER C  19      -5.916 -26.614  71.301  0.00  0.00            
ATOM   4795  CA  SER C  19      -5.726 -28.094  71.211  0.00  0.00            
ATOM   4796  C   SER C  19      -5.566 -28.264  69.681  0.00  0.00            
ATOM   4797  O   SER C  19      -6.326 -27.724  68.851  0.00  0.00            
ATOM   4798  CB  SER C  19      -6.996 -28.804  71.691  0.00  0.00            
ATOM   4799  OG  SER C  19      -6.657 -30.104  71.951  0.00  0.00            
ATOM   4800  N   TYR C  20      -4.566 -29.034  69.332  0.00  0.00            
ATOM   4801  CA  TYR C  20      -4.136 -29.385  67.942  0.00  0.00            
ATOM   4802  C   TYR C  20      -4.116 -30.915  67.922  0.00  0.00            
ATOM   4803  O   TYR C  20      -3.826 -31.535  68.952  0.00  0.00            
ATOM   4804  CB  TYR C  20      -2.716 -28.795  67.712  0.00  0.00            
ATOM   4805  CG  TYR C  20      -2.616 -27.265  67.502  0.00  0.00            
ATOM   4806  CD1 TYR C  20      -2.826 -26.385  68.611  0.00  0.00            
ATOM   4807  CD2 TYR C  20      -1.975 -26.685  66.362  0.00  0.00            
ATOM   4808  CE1 TYR C  20      -2.646 -24.995  68.501  0.00  0.00            
ATOM   4809  CE2 TYR C  20      -1.655 -25.285  66.271  0.00  0.00            
ATOM   4810  CZ  TYR C  20      -2.045 -24.405  67.321  0.00  0.00            
ATOM   4811  OH  TYR C  20      -1.635 -23.115  67.451  0.00  0.00            
ATOM   4812  N   ASN C  21      -4.516 -31.565  66.862  0.00  0.00            
ATOM   4813  CA  ASN C  21      -4.426 -32.965  66.652  0.00  0.00            
ATOM   4814  C   ASN C  21      -3.956 -33.245  65.222  0.00  0.00            
ATOM   4815  O   ASN C  21      -4.075 -32.415  64.282  0.00  0.00            
ATOM   4816  CB  ASN C  21      -5.746 -33.555  67.162  0.00  0.00            
ATOM   4817  CG  ASN C  21      -5.566 -34.995  67.622  0.00  0.00            
ATOM   4818  OD1 ASN C  21      -4.496 -35.455  67.893  0.00  0.00            
ATOM   4819  ND2 ASN C  21      -6.606 -35.735  67.822  0.00  0.00            
ATOM   4820  N   THR C  22      -3.426 -34.485  65.003  0.00  0.00            
ATOM   4821  CA  THR C  22      -2.875 -34.835  63.663  0.00  0.00            
ATOM   4822  C   THR C  22      -2.616 -36.346  63.533  0.00  0.00            
ATOM   4823  O   THR C  22      -2.286 -37.015  64.533  0.00  0.00            
ATOM   4824  CB  THR C  22      -1.705 -33.956  63.403  0.00  0.00            
ATOM   4825  CG2 THR C  22      -0.546 -34.066  64.453  0.00  0.00            
ATOM   4826  OG1 THR C  22      -1.185 -34.416  62.173  0.00  0.00            
ATOM   4827  N   PHE C  23      -2.705 -36.936  62.313  0.00  0.00            
ATOM   4828  CA  PHE C  23      -2.685 -38.366  61.953  0.00  0.00            
ATOM   4829  C   PHE C  23      -2.075 -38.546  60.553  0.00  0.00            
ATOM   4830  O   PHE C  23      -2.435 -37.776  59.653  0.00  0.00            
ATOM   4831  CB  PHE C  23      -4.096 -38.986  62.073  0.00  0.00            
ATOM   4832  CG  PHE C  23      -4.106 -40.175  62.993  0.00  0.00            
ATOM   4833  CD1 PHE C  23      -4.366 -40.005  64.353  0.00  0.00            
ATOM   4834  CD2 PHE C  23      -3.776 -41.476  62.544  0.00  0.00            
ATOM   4835  CE1 PHE C  23      -4.216 -41.085  65.253  0.00  0.00            
ATOM   4836  CE2 PHE C  23      -3.676 -42.535  63.494  0.00  0.00            
ATOM   4837  CZ  PHE C  23      -3.876 -42.365  64.844  0.00  0.00            
ATOM   4838  N   ASN C  24      -1.235 -39.576  60.384  0.00  0.00            
ATOM   4839  CA  ASN C  24      -0.875 -40.006  58.994  0.00  0.00            
ATOM   4840  C   ASN C  24      -1.855 -40.986  58.374  0.00  0.00            
ATOM   4841  O   ASN C  24      -2.505 -41.776  59.074  0.00  0.00            
ATOM   4842  CB  ASN C  24       0.545 -40.486  59.004  0.00  0.00            
ATOM   4843  CG  ASN C  24       1.205 -40.627  57.614  0.00  0.00            
ATOM   4844  OD1 ASN C  24       1.795 -41.637  57.344  0.00  0.00            
ATOM   4845  ND2 ASN C  24       0.915 -39.787  56.664  0.00  0.00            
ATOM   4846  N   ASN C  25      -1.855 -40.977  57.034  0.00  0.00            
ATOM   4847  CA  ASN C  25      -2.355 -41.947  56.124  0.00  0.00            
ATOM   4848  C   ASN C  25      -1.675 -41.697  54.744  0.00  0.00            
ATOM   4849  O   ASN C  25      -2.364 -41.527  53.734  0.00  0.00            
ATOM   4850  CB  ASN C  25      -3.925 -41.917  56.134  0.00  0.00            
ATOM   4851  CG  ASN C  25      -4.505 -43.297  55.914  0.00  0.00            
ATOM   4852  ND2 ASN C  25      -3.881 -44.400  56.203  0.00  0.00            
ATOM   4853  OD1 ASN C  25      -5.555 -43.492  55.330  0.00  0.00            
ATOM   4854  N   GLU C  26      -0.335 -41.797  54.654  0.00  0.00            
ATOM   4855  CA  GLU C  26       0.386 -41.677  53.344  0.00  0.00            
ATOM   4856  C   GLU C  26       0.156 -42.927  52.524  0.00  0.00            
ATOM   4857  O   GLU C  26      -0.064 -42.858  51.294  0.00  0.00            
ATOM   4858  CB  GLU C  26       1.906 -41.447  53.554  0.00  0.00            
ATOM   4859  CG  GLU C  26       2.466 -40.488  52.504  0.00  0.00            
ATOM   4860  CD  GLU C  26       1.986 -39.057  52.734  0.00  0.00            
ATOM   4861  OE1 GLU C  26       2.096 -38.667  53.924  0.00  0.00            
ATOM   4862  OE2 GLU C  26       1.526 -38.288  51.794  0.00  0.00            
ATOM   4863  N   GLN C  27       0.336 -44.087  53.145  0.00  0.00            
ATOM   4864  CA  GLN C  27       0.406 -45.427  52.525  0.00  0.00            
ATOM   4865  C   GLN C  27      -0.974 -46.037  52.075  0.00  0.00            
ATOM   4866  O   GLN C  27      -1.034 -47.147  51.645  0.00  0.00            
ATOM   4867  CB  GLN C  27       1.315 -46.307  53.475  0.00  0.00            
ATOM   4868  CG  GLN C  27       2.755 -45.877  53.635  0.00  0.00            
ATOM   4869  CD  GLN C  27       3.646 -45.928  52.385  0.00  0.00            
ATOM   4870  OE1 GLN C  27       4.656 -46.588  52.306  0.00  0.00            
ATOM   4871  NE2 GLN C  27       3.336 -45.208  51.335  0.00  0.00            
ATOM   4872  N   ALA C  28      -1.994 -45.137  52.084  0.00  0.00            
ATOM   4873  CA  ALA C  28      -3.424 -45.407  51.804  0.00  0.00            
ATOM   4874  C   ALA C  28      -4.014 -44.307  50.884  0.00  0.00            
ATOM   4875  O   ALA C  28      -3.984 -44.427  49.664  0.00  0.00            
ATOM   4876  CB  ALA C  28      -4.115 -45.617  53.134  0.00  0.00            
ATOM   4877  N   ASP C  29      -4.564 -43.257  51.534  0.00  0.00            
ATOM   4878  CA  ASP C  29      -5.054 -42.057  50.873  0.00  0.00            
ATOM   4879  C   ASP C  29      -4.054 -41.097  50.313  0.00  0.00            
ATOM   4880  O   ASP C  29      -4.514 -40.187  49.563  0.00  0.00            
ATOM   4881  CB  ASP C  29      -6.024 -41.277  51.803  0.00  0.00            
ATOM   4882  CG  ASP C  29      -7.304 -42.037  52.293  0.00  0.00            
ATOM   4883  OD1 ASP C  29      -8.224 -42.227  51.403  0.00  0.00            
ATOM   4884  OD2 ASP C  29      -7.494 -42.367  53.513  0.00  0.00            
ATOM   4885  N   ASN C  30      -2.704 -41.197  50.514  0.00  0.00            
ATOM   4886  CA  ASN C  30      -1.724 -40.118  50.154  0.00  0.00            
ATOM   4887  C   ASN C  30      -1.994 -38.867  51.023  0.00  0.00            
ATOM   4888  O   ASN C  30      -1.864 -37.758  50.563  0.00  0.00            
ATOM   4889  CB  ASN C  30      -1.743 -39.778  48.624  0.00  0.00            
ATOM   4890  CG  ASN C  30      -1.553 -40.998  47.744  0.00  0.00            
ATOM   4891  OD1 ASN C  30      -2.033 -40.938  46.584  0.00  0.00            
ATOM   4892  ND2 ASN C  30      -0.773 -41.978  48.084  0.00  0.00            
ATOM   4893  N   MET C  31      -2.474 -38.977  52.273  0.00  0.00            
ATOM   4894  CA  MET C  31      -2.724 -37.767  53.143  0.00  0.00            
ATOM   4895  C   MET C  31      -1.964 -37.797  54.483  0.00  0.00            
ATOM   4896  O   MET C  31      -1.714 -38.807  55.143  0.00  0.00            
ATOM   4897  CB  MET C  31      -4.244 -37.727  53.453  0.00  0.00            
ATOM   4898  CG  MET C  31      -5.144 -37.667  52.243  0.00  0.00            
ATOM   4899  SD  MET C  31      -6.904 -37.507  52.422  0.00  0.00            
ATOM   4900  CE  MET C  31      -7.434 -37.707  50.682  0.00  0.00            
ATOM   4901  N   THR C  32      -1.884 -36.607  55.023  0.00  0.00            
ATOM   4902  CA  THR C  32      -1.604 -36.367  56.413  0.00  0.00            
ATOM   4903  C   THR C  32      -2.584 -35.317  56.893  0.00  0.00            
ATOM   4904  O   THR C  32      -2.544 -34.117  56.573  0.00  0.00            
ATOM   4905  CB  THR C  32      -0.074 -35.937  56.493  0.00  0.00            
ATOM   4906  CG2 THR C  32       0.385 -35.627  57.903  0.00  0.00            
ATOM   4907  OG1 THR C  32       0.716 -37.087  56.234  0.00  0.00            
ATOM   4908  N   MET C  33      -3.565 -35.716  57.703  0.00  0.00            
ATOM   4909  CA  MET C  33      -4.555 -34.786  58.252  0.00  0.00            
ATOM   4910  C   MET C  33      -4.225 -34.246  59.672  0.00  0.00            
ATOM   4911  O   MET C  33      -3.815 -34.996  60.563  0.00  0.00            
ATOM   4912  CB  MET C  33      -5.995 -35.326  58.182  0.00  0.00            
ATOM   4913  CG  MET C  33      -6.555 -36.136  59.382  0.00  0.00            
ATOM   4914  SD  MET C  33      -8.045 -37.136  59.222  0.00  0.00            
ATOM   4915  CE  MET C  33      -9.425 -36.026  58.992  0.00  0.00            
ATOM   4916  N   SER C  34      -4.405 -32.946  59.852  0.00  0.00            
ATOM   4917  CA  SER C  34      -4.105 -32.156  61.042  0.00  0.00            
ATOM   4918  C   SER C  34      -5.195 -31.086  61.262  0.00  0.00            
ATOM   4919  O   SER C  34      -5.655 -30.486  60.272  0.00  0.00            
ATOM   4920  CB  SER C  34      -2.695 -31.536  60.942  0.00  0.00            
ATOM   4921  OG  SER C  34      -1.795 -32.486  60.363  0.00  0.00            
ATOM   4922  N   LEU C  35      -5.535 -30.725  62.502  0.00  0.00            
ATOM   4923  CA  LEU C  35      -6.615 -29.845  62.861  0.00  0.00            
ATOM   4924  C   LEU C  35      -6.295 -29.095  64.111  0.00  0.00            
ATOM   4925  O   LEU C  35      -5.895 -29.685  65.131  0.00  0.00            
ATOM   4926  CB  LEU C  35      -7.875 -30.695  63.231  0.00  0.00            
ATOM   4927  CG  LEU C  35      -8.565 -31.535  62.071  0.00  0.00            
ATOM   4928  CD1 LEU C  35      -9.715 -32.445  62.541  0.00  0.00            
ATOM   4929  CD2 LEU C  35      -8.915 -30.735  60.851  0.00  0.00            
ATOM   4930  N   LYS C  36      -6.385 -27.745  64.001  0.00  0.00            
ATOM   4931  CA  LYS C  36      -6.215 -26.885  65.251  0.00  0.00            
ATOM   4932  C   LYS C  36      -7.505 -26.325  65.681  0.00  0.00            
ATOM   4933  O   LYS C  36      -8.285 -25.875  64.850  0.00  0.00            
ATOM   4934  CB  LYS C  36      -5.155 -25.805  65.021  0.00  0.00            
ATOM   4935  CG  LYS C  36      -4.995 -24.585  65.971  0.00  0.00            
ATOM   4936  CD  LYS C  36      -5.875 -23.325  65.810  0.00  0.00            
ATOM   4937  CE  LYS C  36      -5.265 -22.415  66.890  0.00  0.00            
ATOM   4938  NZ  LYS C  36      -5.495 -21.005  66.570  0.00  0.00            
ATOM   4939  N   VAL C  37      -7.705 -26.215  66.991  0.00  0.00            
ATOM   4940  CA  VAL C  37      -8.895 -25.554  67.450  0.00  0.00            
ATOM   4941  C   VAL C  37      -8.585 -24.364  68.370  0.00  0.00            
ATOM   4942  O   VAL C  37      -7.506 -24.194  68.880  0.00  0.00            
ATOM   4943  CB  VAL C  37      -9.766 -26.524  68.190  0.00  0.00            
ATOM   4944  CG1 VAL C  37      -9.386 -26.604  69.650  0.00  0.00            
ATOM   4945  CG2 VAL C  37     -11.166 -25.994  68.330  0.00  0.00            
ATOM   4946  N   THR C  38      -9.465 -23.414  68.470  0.00  0.00            
ATOM   4947  CA  THR C  38      -9.616 -22.324  69.460  0.00  0.00            
ATOM   4948  C   THR C  38     -11.046 -22.374  70.079  0.00  0.00            
ATOM   4949  O   THR C  38     -12.036 -22.394  69.379  0.00  0.00            
ATOM   4950  CB  THR C  38      -9.235 -20.894  68.890  0.00  0.00            
ATOM   4951  CG2 THR C  38      -9.405 -19.874  69.999  0.00  0.00            
ATOM   4952  OG1 THR C  38      -7.865 -20.844  68.510  0.00  0.00            
ATOM   4953  N   PHE C  39     -11.006 -22.394  71.379  0.00  0.00            
ATOM   4954  CA  PHE C  39     -12.196 -22.154  72.159  0.00  0.00            
ATOM   4955  C   PHE C  39     -12.086 -20.763  72.749  0.00  0.00            
ATOM   4956  O   PHE C  39     -11.196 -20.513  73.529  0.00  0.00            
ATOM   4957  CB  PHE C  39     -12.406 -23.183  73.229  0.00  0.00            
ATOM   4958  CG  PHE C  39     -12.966 -24.483  72.759  0.00  0.00            
ATOM   4959  CD1 PHE C  39     -12.116 -25.563  72.510  0.00  0.00            
ATOM   4960  CD2 PHE C  39     -14.416 -24.523  72.579  0.00  0.00            
ATOM   4961  CE1 PHE C  39     -12.756 -26.753  72.240  0.00  0.00            
ATOM   4962  CE2 PHE C  39     -14.906 -25.803  72.259  0.00  0.00            
ATOM   4963  CZ  PHE C  39     -14.136 -26.933  72.200  0.00  0.00            
ATOM   4964  N   ILE C  40     -13.096 -19.983  72.469  0.00  0.00            
ATOM   4965  CA  ILE C  40     -13.396 -18.703  73.139  0.00  0.00            
ATOM   4966  C   ILE C  40     -14.636 -18.733  74.008  0.00  0.00            
ATOM   4967  O   ILE C  40     -15.696 -19.053  73.518  0.00  0.00            
ATOM   4968  CB  ILE C  40     -13.446 -17.583  72.068  0.00  0.00            
ATOM   4969  CG1 ILE C  40     -11.995 -17.204  71.569  0.00  0.00            
ATOM   4970  CG2 ILE C  40     -14.256 -16.363  72.608  0.00  0.00            
ATOM   4971  CD1 ILE C  40     -11.356 -16.264  72.559  0.00  0.00            
ATOM   4972  N   ASP C  41     -14.566 -18.323  75.248  0.00  0.00            
ATOM   4973  CA  ASP C  41     -15.646 -18.023  76.098  0.00  0.00            
ATOM   4974  C   ASP C  41     -15.376 -16.653  76.708  0.00  0.00            
ATOM   4975  O   ASP C  41     -14.996 -16.522  77.888  0.00  0.00            
ATOM   4976  CB  ASP C  41     -15.637 -19.183  77.038  0.00  0.00            
ATOM   4977  CG  ASP C  41     -16.777 -19.012  77.938  0.00  0.00            
ATOM   4978  OD1 ASP C  41     -16.657 -19.522  79.048  0.00  0.00            
ATOM   4979  OD2 ASP C  41     -17.687 -18.122  77.748  0.00  0.00            
ATOM   4980  N   ASP C  42     -15.706 -15.623  75.928  0.00  0.00            
ATOM   4981  CA  ASP C  42     -15.876 -14.233  76.367  0.00  0.00            
ATOM   4982  C   ASP C  42     -17.106 -14.212  77.327  0.00  0.00            
ATOM   4983  O   ASP C  42     -18.036 -14.932  77.007  0.00  0.00            
ATOM   4984  CB  ASP C  42     -16.026 -13.313  75.197  0.00  0.00            
ATOM   4985  CG  ASP C  42     -15.846 -11.833  75.617  0.00  0.00            
ATOM   4986  OD1 ASP C  42     -16.506 -11.273  76.567  0.00  0.00            
ATOM   4987  OD2 ASP C  42     -15.096 -11.153  74.897  0.00  0.00            
ATOM   4988  N   PRO C  43     -17.016 -13.582  78.567  0.00  0.00            
ATOM   4989  CA  PRO C  43     -18.137 -13.482  79.547  0.00  0.00            
ATOM   4990  C   PRO C  43     -19.266 -12.782  78.767  0.00  0.00            
ATOM   4991  O   PRO C  43     -20.446 -13.092  78.957  0.00  0.00            
ATOM   4992  CB  PRO C  43     -17.657 -12.722  80.807  0.00  0.00            
ATOM   4993  CG  PRO C  43     -16.157 -12.732  80.587  0.00  0.00            
ATOM   4994  CD  PRO C  43     -15.856 -12.812  79.067  0.00  0.00            
ATOM   4995  N   SER C  44     -18.966 -11.702  78.037  0.00  0.00            
ATOM   4996  CA  SER C  44     -19.896 -10.752  77.356  0.00  0.00            
ATOM   4997  C   SER C  44     -20.686 -11.242  76.186  0.00  0.00            
ATOM   4998  O   SER C  44     -21.036 -10.482  75.306  0.00  0.00            
ATOM   4999  CB  SER C  44     -19.216  -9.412  77.106  0.00  0.00            
ATOM   5000  OG  SER C  44     -18.116  -9.382  76.116  0.00  0.00            
ATOM   5001  N   ALA C  45     -20.896 -12.512  76.106  0.00  0.00            
ATOM   5002  CA  ALA C  45     -21.206 -13.222  74.916  0.00  0.00            
ATOM   5003  C   ALA C  45     -22.026 -14.382  75.466  0.00  0.00            
ATOM   5004  O   ALA C  45     -21.546 -15.202  76.167  0.00  0.00            
ATOM   5005  CB  ALA C  45     -19.896 -13.593  74.227  0.00  0.00            
ATOM   5006  N   ASP C  46     -23.216 -14.552  74.996  0.00  0.00            
ATOM   5007  CA  ASP C  46     -24.136 -15.572  75.436  0.00  0.00            
ATOM   5008  C   ASP C  46     -23.736 -16.972  75.197  0.00  0.00            
ATOM   5009  O   ASP C  46     -24.176 -17.882  75.957  0.00  0.00            
ATOM   5010  CB  ASP C  46     -25.606 -15.322  75.016  0.00  0.00            
ATOM   5011  CG  ASP C  46     -26.246 -14.122  75.706  0.00  0.00            
ATOM   5012  OD1 ASP C  46     -25.676 -13.702  76.716  0.00  0.00            
ATOM   5013  OD2 ASP C  46     -27.296 -13.642  75.275  0.00  0.00            
ATOM   5014  N   LYS C  47     -23.036 -17.322  74.127  0.00  0.00            
ATOM   5015  CA  LYS C  47     -22.776 -18.792  73.897  0.00  0.00            
ATOM   5016  C   LYS C  47     -21.316 -19.043  73.457  0.00  0.00            
ATOM   5017  O   LYS C  47     -20.696 -18.153  72.887  0.00  0.00            
ATOM   5018  CB  LYS C  47     -23.716 -19.263  72.767  0.00  0.00            
ATOM   5019  CG  LYS C  47     -25.166 -19.302  73.147  0.00  0.00            
ATOM   5020  CD  LYS C  47     -25.476 -20.492  74.087  0.00  0.00            
ATOM   5021  CE  LYS C  47     -26.786 -20.092  74.807  0.00  0.00            
ATOM   5022  NZ  LYS C  47     -27.446 -21.172  75.537  0.00  0.00            
ATOM   5023  N   GLN C  48     -20.776 -20.243  73.748  0.00  0.00            
ATOM   5024  CA  GLN C  48     -19.356 -20.543  73.598  0.00  0.00            
ATOM   5025  C   GLN C  48     -19.056 -20.653  72.088  0.00  0.00            
ATOM   5026  O   GLN C  48     -19.866 -21.143  71.338  0.00  0.00            
ATOM   5027  CB  GLN C  48     -18.896 -21.863  74.348  0.00  0.00            
ATOM   5028  CG  GLN C  48     -17.806 -21.573  75.398  0.00  0.00            
ATOM   5029  CD  GLN C  48     -17.177 -22.723  76.239  0.00  0.00            
ATOM   5030  OE1 GLN C  48     -17.097 -22.762  77.469  0.00  0.00            
ATOM   5031  NE2 GLN C  48     -16.447 -23.653  75.589  0.00  0.00            
ATOM   5032  N   ILE C  49     -17.886 -20.173  71.728  0.00  0.00            
ATOM   5033  CA  ILE C  49     -17.375 -19.993  70.378  0.00  0.00            
ATOM   5034  C   ILE C  49     -16.236 -20.974  70.178  0.00  0.00            
ATOM   5035  O   ILE C  49     -15.166 -20.883  70.809  0.00  0.00            
ATOM   5036  CB  ILE C  49     -16.915 -18.463  70.178  0.00  0.00            
ATOM   5037  CG1 ILE C  49     -17.825 -17.283  70.638  0.00  0.00            
ATOM   5038  CG2 ILE C  49     -16.465 -18.234  68.718  0.00  0.00            
ATOM   5039  CD1 ILE C  49     -19.205 -17.073  69.927  0.00  0.00            
ATOM   5040  N   ALA C  50     -16.395 -21.864  69.209  0.00  0.00            
ATOM   5041  CA  ALA C  50     -15.385 -22.734  68.659  0.00  0.00            
ATOM   5042  C   ALA C  50     -15.025 -22.324  67.279  0.00  0.00            
ATOM   5043  O   ALA C  50     -15.865 -22.054  66.419  0.00  0.00            
ATOM   5044  CB  ALA C  50     -15.766 -24.204  68.859  0.00  0.00            
ATOM   5045  N   VAL C  51     -13.715 -22.354  67.029  0.00  0.00            
ATOM   5046  CA  VAL C  51     -12.985 -22.084  65.799  0.00  0.00            
ATOM   5047  C   VAL C  51     -12.185 -23.315  65.499  0.00  0.00            
ATOM   5048  O   VAL C  51     -11.455 -23.754  66.360  0.00  0.00            
ATOM   5049  CB  VAL C  51     -12.025 -20.854  65.909  0.00  0.00            
ATOM   5050  CG1 VAL C  51     -11.285 -20.645  64.579  0.00  0.00            
ATOM   5051  CG2 VAL C  51     -12.795 -19.554  66.049  0.00  0.00            
ATOM   5052  N   ILE C  52     -12.415 -23.825  64.239  0.00  0.00            
ATOM   5053  CA  ILE C  52     -11.885 -25.155  63.880  0.00  0.00            
ATOM   5054  C   ILE C  52     -11.285 -25.005  62.480  0.00  0.00            
ATOM   5055  O   ILE C  52     -11.824 -24.395  61.600  0.00  0.00            
ATOM   5056  CB  ILE C  52     -12.985 -26.285  63.840  0.00  0.00            
ATOM   5057  CG1 ILE C  52     -13.895 -26.424  65.080  0.00  0.00            
ATOM   5058  CG2 ILE C  52     -12.275 -27.695  63.770  0.00  0.00            
ATOM   5059  CD1 ILE C  52     -15.075 -25.554  65.009  0.00  0.00            
ATOM   5060  N   ASN C  53     -10.055 -25.495  62.290  0.00  0.00            
ATOM   5061  CA  ASN C  53      -9.204 -25.145  61.170  0.00  0.00            
ATOM   5062  C   ASN C  53      -8.624 -26.376  60.500  0.00  0.00
[truncated: 894,680 more chars]
